# Supplementary material for: 4,6-Dichloro-2-{[(E)-(3-{[(E)-3,5-dichloro-2-hy­droxy­benzyl­idene]amino}-2,2-dimethyl­prop­yl)imino]­meth­yl}phenol
Source: Acta Crystallogr Sect E Struct Rep Online. 2011 Dec 17;68(Pt 1):o142. doi: 10.1107/S1600536811053438 (PMC3254485; doi:10.1107/S1600536811053438)
Supplement: Supplementary file 1 [file e-68-0o142-sup1.cif]

##############################################################################
#                                                                            #
# This CIF contains the data in a paper accepted for publication in          #
# Acta Crystallographica Section E. It conforms to the requirements of       #
# Notes for Authors for Acta Crystallographica Section E, and has been       #
# peer reviewed under the auspices of the IUCr Commission on Journals.       #
#                                                                            #
# Full details of the Crystallographic Information File format               #
# are given in the paper "The Crystallographic Information File (CIF):       #
# a New Standard Archive File for Crystallography" by S. R. Hall, F. H.      #
# Allen and I. D. Brown [Acta Cryst. (1991), A47, 655-685].                  #
#                                                                            #
# The current version of the core CIF dictionary is obtainable from          #
# ftp://ftp.iucr.org/pub/cif_core.dic.                                       #
#                                                                            #
# Software is freely available for graphical display of the structure(s)     #
# in this CIF. For information consult the CIF software page                 #
# http://www.iucr.org/resources/cif/software.                                #
#                                                                            #
# This file may be used for bona fide research purposes within the           #
# scientific community so long as proper attribution is given to the journal # 
# article from which it was obtained.                                        #
#                                                                            #
##############################################################################
data_global
_audit_creation_method     'form.cif (version 2.0)'
_journal_data_validation_number     ?
_journal_date_recd_electronic     2011-12-09
_journal_date_accepted     2011-12-12
_journal_name_full     'Acta Crystallographica, Section E'
_journal_year     2012
_journal_volume     68
_journal_issue      1
_journal_page_first     o142
_journal_page_last     o142
_journal_paper_category     QO
_journal_paper_doi     10.1107/S1600536811053438
_journal_coeditor_code     SU2348
_publ_contact_author_name     'Prof. Tahir, Muhammad Nawaz '
_publ_contact_author_address
;
Department of Physics
University of Sargodha
Punjab, Pakistan
;
_publ_contact_author_email     dmntahir_uos@yahoo.com
_publ_contact_author_fax     ?
_publ_contact_author_phone     ?
_publ_section_title
;\
4,6-Dichloro-2-{[(<i>E</i>)-(3-{[(<i>E</i>)-3,5-dichloro-2-hydroxybenzylidene]\
amino}-2,2-dimethylpropyl)imino]methyl}phenol
;
loop_
    _publ_author_name
    _publ_author_address
    'Kargar, Hadi'
;
Department of Chemistry,
Payame Noor University,
PO Box 19395-3697 Tehran,
I.R. of Iran
;
    'Kia, Reza'
;
X-ray Crystallography Lab.,
Plasma Physics Research Center,
Science and Research Branch,
Islamic Azad University,
Tehran
Iran
and
Department of Chemistry,
Science and Research Branch,
Islamic Azad University,
Tehran,
Iran
;
    'Abbasian, Saeideh'
;
Department of Chemistry,
Payame Noor University,
PO Box 19395-3697 Tehran,
I.R. of Iran
;
    'Tahir, Muhammad Nawaz'
;
Department of Physics
University of Sargodha
Punjab, Pakistan
;
data_I
_audit_creation_method     SHELXL-97
_chemical_name_systematic
;
4,6-Dichloro-2-{[(<i>E</i>)-(3-{[(<i>E</i>)-3,5-dichloro-2-
hydroxybenzylidene]amino}-2,2-dimethylpropyl)imino]methyl}phenol
;
_chemical_name_common
;
;
_chemical_formula_moiety     'C19 H18 Cl4 N2 O2'
_chemical_formula_sum     'C19 H18 Cl4 N2 O2'
_chemical_formula_iupac     'C19 H18 Cl4 N2 O2'
_chemical_formula_weight     448.15
_chemical_melting_point     ?
_symmetry_cell_setting     monoclinic
_symmetry_space_group_name_H-M     'P 21/c'
_symmetry_space_group_name_Hall     '-P 2ybc'
loop_
    _symmetry_equiv_pos_as_xyz
    'x, y, z'
    '-x, y+1/2, -z+1/2'
    '-x, -y, -z'
    'x, -y-1/2, z-1/2'
_cell_length_a     16.5265(5)
_cell_length_b     10.3242(3)
_cell_length_c     12.6433(4)
_cell_angle_alpha     90.00
_cell_angle_beta     104.7960(10)
_cell_angle_gamma     90.00
_cell_volume     2085.70(11)
_cell_formula_units_Z     4
_cell_measurement_reflns_used     2540
_cell_measurement_theta_min     2.45
_cell_measurement_theta_max     27.40
_cell_measurement_temperature     296(2)
_exptl_crystal_description     block
_exptl_crystal_colour     yellow
_exptl_crystal_size_max     0.18
_exptl_crystal_size_mid     0.12
_exptl_crystal_size_min     0.08
_exptl_crystal_density_diffrn     1.427
_exptl_crystal_density_meas     ?
_exptl_crystal_density_method     'not measured'
_exptl_crystal_F_000     920
_exptl_absorpt_coefficient_mu     0.584
_exptl_absorpt_correction_type     multi-scan
_exptl_absorpt_process_details     '(<i>SADABS</i>; Bruker, 2005)'
_exptl_absorpt_correction_T_min     0.9021
_exptl_absorpt_correction_T_max     0.9548
_exptl_special_details     ?
_diffrn_ambient_temperature     296(2)
_diffrn_radiation_type     MoK\a
_diffrn_radiation_wavelength     0.71073
_diffrn_radiation_source     'fine-focus sealed tube'
_diffrn_radiation_monochromator     graphite
_diffrn_measurement_device_type
;
Bruker SMART APEXII CCD area-detector
;
_diffrn_measurement_method     '\f and \w scans'
_diffrn_detector_area_resol_mean     ?
_diffrn_reflns_number     19903
_diffrn_reflns_av_R_equivalents     0.0268
_diffrn_reflns_av_sigmaI/netI     0.0274
_diffrn_reflns_theta_min     2.35
_diffrn_reflns_theta_max     28.26
_diffrn_reflns_theta_full     28.26
_diffrn_measured_fraction_theta_max     0.999
_diffrn_measured_fraction_theta_full     0.999
_diffrn_reflns_limit_h_min     -22
_diffrn_reflns_limit_h_max     22
_diffrn_reflns_limit_k_min     -13
_diffrn_reflns_limit_k_max     13
_diffrn_reflns_limit_l_min     -16
_diffrn_reflns_limit_l_max     16
_diffrn_standards_number     0
_diffrn_standards_interval_count     .
_diffrn_standards_interval_time     .
_refine_special_details
;
 Refinement of F^2^ against ALL reflections.  The weighted R-factor wR and
 goodness of fit S are based on F^2^, conventional R-factors R are based
 on F, with F set to zero for negative F^2^. The threshold expression of
 F^2^ > 2sigma(F^2^) is used only for calculating R-factors(gt) etc. and is
 not relevant to the choice of reflections for refinement.  R-factors based
 on F^2^ are statistically about twice as large as those based on F, and R-
 factors based on ALL data will be even larger.
;
_reflns_number_total     5165
_reflns_number_gt     3427
_reflns_threshold_expression     I>2\s(I)
_refine_ls_structure_factor_coef     Fsqd
_refine_ls_matrix_type     full
_refine_ls_R_factor_all     0.0691
_refine_ls_R_factor_gt     0.0418
_refine_ls_wR_factor_gt     0.1040
_refine_ls_wR_factor_ref     0.1187
_refine_ls_goodness_of_fit_ref     1.034
_refine_ls_restrained_S_all     1.034
_refine_ls_number_reflns     5165
_refine_ls_number_parameters     246
_refine_ls_number_restraints     0
_refine_ls_hydrogen_treatment     constr
_refine_ls_weighting_scheme     calc
_refine_ls_weighting_details
         'calc w=1/[\s^2^(Fo^2^)+(0.0483P)^2^+0.5514P] where P=(Fo^2^+2Fc^2^)/3'
_atom_sites_solution_hydrogens     geom
_atom_sites_solution_primary     direct
_atom_sites_solution_secondary     difmap
_refine_ls_shift/su_max     0.001
_refine_ls_shift/su_mean     0.000
_refine_diff_density_max     0.395
_refine_diff_density_min     -0.383
_refine_ls_extinction_method     none
_refine_ls_extinction_coef     ?
loop_
    _atom_type_symbol
    _atom_type_description
    _atom_type_scat_dispersion_real
    _atom_type_scat_dispersion_imag
    _atom_type_scat_source
    'C' 'C' 0.0033 0.0016
                         'International Tables Vol C Tables 4.2.6.8 and 6.1.1.4'
    'H' 'H' 0.0000 0.0000
                         'International Tables Vol C Tables 4.2.6.8 and 6.1.1.4'
    'N' 'N' 0.0061 0.0033
                         'International Tables Vol C Tables 4.2.6.8 and 6.1.1.4'
    'O' 'O' 0.0106 0.0060
                         'International Tables Vol C Tables 4.2.6.8 and 6.1.1.4'
    'Cl' 'Cl' 0.1484 0.1585
                         'International Tables Vol C Tables 4.2.6.8 and 6.1.1.4'
_computing_data_collection     'APEX2 (Bruker, 2005)'
_computing_cell_refinement     'SAINT (Bruker, 2005)'
_computing_data_reduction     'SAINT (Bruker, 2005)'
_computing_structure_solution     'SHELXS97 (Sheldrick, 2008)'
_computing_structure_refinement     'SHELXL97 (Sheldrick, 2008)'
_computing_molecular_graphics     'SHELXTL (Sheldrick, 2008)'
_computing_publication_material
                             'SHELXTL (Sheldrick, 2008) and PLATON (Spek, 2009)'
loop_
    _atom_site_type_symbol
    _atom_site_label
    _atom_site_fract_x
    _atom_site_fract_y
    _atom_site_fract_z
    _atom_site_U_iso_or_equiv
    _atom_site_adp_type
    _atom_site_calc_flag
    _atom_site_refinement_flags
    _atom_site_occupancy
    _atom_site_symmetry_multiplicity
    _atom_site_disorder_assembly
    _atom_site_disorder_group
    Cl Cl1 -0.21903(4) -0.02100(8) -0.20278(6) 0.0929(2) Uani d . 1 1 . .
    Cl Cl2 -0.10588(6) 0.11487(9) 0.21661(6) 0.1149(4) Uani d . 1 1 . .
    Cl Cl3 0.46259(4) 0.99049(7) 0.34212(5) 0.0831(2) Uani d . 1 1 . .
    Cl Cl4 0.41065(4) 1.19135(6) -0.06309(6) 0.0755(2) Uani d . 1 1 . .
    O O1 0.03427(11) 0.22770(15) 0.14769(12) 0.0690(4) Uani d . 1 1 . .
    H H1 0.0791 0.2544 0.1216 0.104 Uiso d R 1 1 . .
    O O2 0.39245(10) 0.75500(14) 0.22723(12) 0.0621(4) Uani d . 1 1 . .
    H H2A 0.3725 0.6889 0.1818 0.093 Uiso d R 1 1 . .
    N N1 0.11973(11) 0.27146(15) 0.00940(14) 0.0512(4) Uani d . 1 1 . .
    N N2 0.33256(10) 0.61812(16) 0.05705(15) 0.0540(4) Uani d . 1 1 . .
    C C1 -0.01322(12) 0.16963(17) -0.04155(15) 0.0436(4) Uani d . 1 1 . .
    C C2 -0.07424(13) 0.1108(2) -0.12407(17) 0.0529(5) Uani d . 1 1 . .
    H H2 -0.0680 0.1085 -0.1951 0.063 Uiso calc R 1 1 . .
    C C3 -0.14354(12) 0.0562(2) -0.10131(19) 0.0561(5) Uani d . 1 1 . .
    C C4 -0.15422(13) 0.05939(19) 0.0031(2) 0.0583(5) Uani d . 1 1 . .
    H H4 -0.2016 0.0231 0.0181 0.070 Uiso calc R 1 1 . .
    C C5 -0.09431(14) 0.11660(19) 0.08457(18) 0.0561(5) Uani d . 1 1 . .
    C C6 -0.02244(13) 0.17359(17) 0.06566(16) 0.0488(5) Uani d . 1 1 . .
    C C7 0.06112(13) 0.22448(17) -0.06553(16) 0.0484(5) Uani d . 1 1 . .
    H H7 0.0657 0.2251 -0.1373 0.058 Uiso calc R 1 1 . .
    C C8 0.19538(14) 0.32198(19) -0.01584(19) 0.0563(5) Uani d . 1 1 . .
    H H8A 0.1845 0.3363 -0.0940 0.068 Uiso calc R 1 1 . .
    H H8B 0.2399 0.2585 0.0049 0.068 Uiso calc R 1 1 . .
    C C9 0.22377(12) 0.44956(17) 0.04474(16) 0.0478(4) Uani d . 1 1 . .
    C C10 0.15394(14) 0.5495(2) 0.0148(2) 0.0665(6) Uani d . 1 1 . .
    H H10A 0.1729 0.6300 0.0508 0.100 Uiso calc R 1 1 . .
    H H10B 0.1062 0.5192 0.0377 0.100 Uiso calc R 1 1 . .
    H H10C 0.1387 0.5625 -0.0630 0.100 Uiso calc R 1 1 . .
    C C11 0.24805(17) 0.4257(3) 0.16823(19) 0.0722(6) Uani d . 1 1 . .
    H H11A 0.2659 0.5057 0.2057 0.108 Uiso calc R 1 1 . .
    H H11B 0.2929 0.3639 0.1862 0.108 Uiso calc R 1 1 . .
    H H11C 0.2006 0.3927 0.1903 0.108 Uiso calc R 1 1 . .
    C C12 0.30059(13) 0.49455(19) 0.00771(19) 0.0565(5) Uani d . 1 1 . .
    H H12A 0.3442 0.4296 0.0277 0.068 Uiso calc R 1 1 . .
    H H12B 0.2857 0.5031 -0.0713 0.068 Uiso calc R 1 1 . .
    C C13 0.33932(12) 0.71454(19) -0.00290(18) 0.0517(5) Uani d . 1 1 . .
    H H13 0.3238 0.7055 -0.0786 0.062 Uiso calc R 1 1 . .
    C C14 0.37085(11) 0.83825(18) 0.04477(17) 0.0476(4) Uani d . 1 1 . .
    C C15 0.39724(12) 0.85146(19) 0.15984(17) 0.0496(5) Uani d . 1 1 . .
    C C16 0.42908(12) 0.9726(2) 0.20143(18) 0.0541(5) Uani d . 1 1 . .
    C C17 0.43340(13) 1.0753(2) 0.1340(2) 0.0594(6) Uani d . 1 1 . .
    H H17 0.4546 1.1546 0.1636 0.071 Uiso calc R 1 1 . .
    C C18 0.40590(13) 1.0599(2) 0.02195(19) 0.0552(5) Uani d . 1 1 . .
    C C19 0.37588(12) 0.9427(2) -0.02257(18) 0.0523(5) Uani d . 1 1 . .
    H H19 0.3588 0.9332 -0.0982 0.063 Uiso calc R 1 1 . .
loop_
    _atom_site_aniso_label
    _atom_site_aniso_U_11
    _atom_site_aniso_U_22
    _atom_site_aniso_U_33
    _atom_site_aniso_U_12
    _atom_site_aniso_U_13
    _atom_site_aniso_U_23
    Cl1 0.0543(4) 0.1232(6) 0.0882(5) -0.0138(4) -0.0059(3) -0.0123(4)
    Cl2 0.1553(8) 0.1295(7) 0.0893(5) -0.0722(6) 0.0850(6) -0.0384(5)
    Cl3 0.0872(5) 0.0918(5) 0.0674(4) -0.0259(4) 0.0148(3) -0.0268(3)
    Cl4 0.0754(4) 0.0543(3) 0.1042(5) 0.0008(3) 0.0363(4) 0.0125(3)
    O1 0.0863(11) 0.0739(10) 0.0535(9) -0.0326(9) 0.0301(8) -0.0173(7)
    O2 0.0711(10) 0.0547(8) 0.0578(9) -0.0074(7) 0.0115(8) -0.0026(7)
    N1 0.0587(10) 0.0428(9) 0.0580(10) -0.0102(7) 0.0258(8) -0.0038(7)
    N2 0.0503(9) 0.0469(9) 0.0671(11) -0.0085(7) 0.0191(8) -0.0114(8)
    C1 0.0483(10) 0.0370(9) 0.0478(10) 0.0032(7) 0.0166(8) 0.0044(8)
    C2 0.0533(12) 0.0557(12) 0.0478(11) 0.0066(9) 0.0094(9) 0.0042(9)
    C3 0.0422(10) 0.0541(12) 0.0670(14) 0.0042(9) 0.0052(9) 0.0007(10)
    C4 0.0523(12) 0.0457(11) 0.0840(16) -0.0002(9) 0.0305(11) -0.0033(11)
    C5 0.0687(13) 0.0475(11) 0.0625(13) -0.0057(10) 0.0358(11) -0.0058(10)
    C6 0.0617(12) 0.0361(9) 0.0540(11) -0.0032(8) 0.0248(10) -0.0040(8)
    C7 0.0611(12) 0.0419(10) 0.0468(11) 0.0022(9) 0.0223(9) 0.0032(8)
    C8 0.0621(13) 0.0464(11) 0.0688(14) -0.0103(9) 0.0319(11) -0.0100(10)
    C9 0.0514(11) 0.0403(10) 0.0552(11) -0.0026(8) 0.0202(9) -0.0067(8)
    C10 0.0596(13) 0.0503(12) 0.0909(17) 0.0019(10) 0.0214(12) -0.0018(12)
    C11 0.0799(16) 0.0775(16) 0.0589(14) -0.0062(13) 0.0171(12) -0.0038(12)
    C12 0.0573(12) 0.0485(11) 0.0693(14) -0.0104(9) 0.0262(11) -0.0170(10)
    C13 0.0462(11) 0.0539(12) 0.0560(12) -0.0055(9) 0.0148(9) -0.0109(10)
    C14 0.0375(9) 0.0459(10) 0.0605(12) -0.0032(8) 0.0147(9) -0.0068(9)
    C15 0.0398(10) 0.0483(11) 0.0615(13) -0.0013(8) 0.0145(9) -0.0078(9)
    C16 0.0440(10) 0.0583(12) 0.0610(13) -0.0061(9) 0.0150(9) -0.0164(10)
    C17 0.0486(11) 0.0473(11) 0.0863(17) -0.0085(9) 0.0244(11) -0.0151(11)
    C18 0.0461(11) 0.0479(11) 0.0763(15) 0.0008(9) 0.0244(10) 0.0006(10)
    C19 0.0432(10) 0.0545(11) 0.0613(13) -0.0014(9) 0.0173(9) -0.0036(10)
_geom_special_details
;
 All esds (except the esd in the dihedral angle between two l.s. planes)
 are estimated using the full covariance matrix.  The cell esds are taken
 into account individually in the estimation of esds in distances, angles
 and torsion angles; correlations between esds in cell parameters are only
 used when they are defined by crystal symmetry.  An approximate (isotropic)
 treatment of cell esds is used for estimating esds involving l.s. planes.
;
loop_
    _geom_bond_atom_site_label_1
    _geom_bond_atom_site_label_2
    _geom_bond_site_symmetry_2
    _geom_bond_distance
    _geom_bond_publ_flag
    Cl1 C3 . 1.738(2) ?
    Cl2 C5 . 1.728(2) ?
    Cl3 C16 . 1.733(2) ?
    Cl4 C18 . 1.745(2) ?
    O1 C6 . 1.330(2) ?
    O1 H1 . 0.9260 ?
    O2 C15 . 1.326(2) ?
    O2 H2A . 0.8989 ?
    N1 C7 . 1.266(3) ?
    N1 C8 . 1.463(2) ?
    N2 C13 . 1.273(3) ?
    N2 C12 . 1.459(2) ?
    C1 C2 . 1.392(3) ?
    C1 C6 . 1.403(3) ?
    C1 C7 . 1.453(3) ?
    C2 C3 . 1.371(3) ?
    C2 H2 . 0.9300 ?
    C3 C4 . 1.377(3) ?
    C4 C5 . 1.367(3) ?
    C4 H4 . 0.9300 ?
    C5 C6 . 1.400(3) ?
    C7 H7 . 0.9300 ?
    C8 C9 . 1.536(3) ?
    C8 H8A . 0.9700 ?
    C8 H8B . 0.9700 ?
    C9 C10 . 1.522(3) ?
    C9 C11 . 1.529(3) ?
    C9 C12 . 1.533(3) ?
    C10 H10A . 0.9600 ?
    C10 H10B . 0.9600 ?
    C10 H10C . 0.9600 ?
    C11 H11A . 0.9600 ?
    C11 H11B . 0.9600 ?
    C11 H11C . 0.9600 ?
    C12 H12A . 0.9700 ?
    C12 H12B . 0.9700 ?
    C13 C14 . 1.451(3) ?
    C13 H13 . 0.9300 ?
    C14 C19 . 1.390(3) ?
    C14 C15 . 1.415(3) ?
    C15 C16 . 1.406(3) ?
    C16 C17 . 1.374(3) ?
    C17 C18 . 1.382(3) ?
    C17 H17 . 0.9300 ?
    C18 C19 . 1.373(3) ?
    C19 H19 . 0.9300 ?
loop_
    _geom_angle_atom_site_label_1
    _geom_angle_atom_site_label_2
    _geom_angle_atom_site_label_3
    _geom_angle_site_symmetry_1
    _geom_angle_site_symmetry_3
    _geom_angle
    _geom_angle_publ_flag
    C6 O1 H1 . . 108.4 ?
    C15 O2 H2A . . 103.5 ?
    C7 N1 C8 . . 120.43(17) ?
    C13 N2 C12 . . 120.43(19) ?
    C2 C1 C6 . . 120.03(18) ?
    C2 C1 C7 . . 120.20(18) ?
    C6 C1 C7 . . 119.76(18) ?
    C3 C2 C1 . . 120.40(19) ?
    C3 C2 H2 . . 119.8 ?
    C1 C2 H2 . . 119.8 ?
    C2 C3 C4 . . 120.7(2) ?
    C2 C3 Cl1 . . 120.95(18) ?
    C4 C3 Cl1 . . 118.37(17) ?
    C5 C4 C3 . . 119.14(19) ?
    C5 C4 H4 . . 120.4 ?
    C3 C4 H4 . . 120.4 ?
    C4 C5 C6 . . 122.4(2) ?
    C4 C5 Cl2 . . 119.05(16) ?
    C6 C5 Cl2 . . 118.52(17) ?
    O1 C6 C5 . . 120.20(18) ?
    O1 C6 C1 . . 122.47(17) ?
    C5 C6 C1 . . 117.33(19) ?
    N1 C7 C1 . . 121.28(18) ?
    N1 C7 H7 . . 119.4 ?
    C1 C7 H7 . . 119.4 ?
    N1 C8 C9 . . 111.48(16) ?
    N1 C8 H8A . . 109.3 ?
    C9 C8 H8A . . 109.3 ?
    N1 C8 H8B . . 109.3 ?
    C9 C8 H8B . . 109.3 ?
    H8A C8 H8B . . 108.0 ?
    C10 C9 C11 . . 110.33(18) ?
    C10 C9 C12 . . 110.66(17) ?
    C11 C9 C12 . . 109.80(18) ?
    C10 C9 C8 . . 110.00(18) ?
    C11 C9 C8 . . 109.78(17) ?
    C12 C9 C8 . . 106.19(15) ?
    C9 C10 H10A . . 109.5 ?
    C9 C10 H10B . . 109.5 ?
    H10A C10 H10B . . 109.5 ?
    C9 C10 H10C . . 109.5 ?
    H10A C10 H10C . . 109.5 ?
    H10B C10 H10C . . 109.5 ?
    C9 C11 H11A . . 109.5 ?
    C9 C11 H11B . . 109.5 ?
    H11A C11 H11B . . 109.5 ?
    C9 C11 H11C . . 109.5 ?
    H11A C11 H11C . . 109.5 ?
    H11B C11 H11C . . 109.5 ?
    N2 C12 C9 . . 111.85(16) ?
    N2 C12 H12A . . 109.2 ?
    C9 C12 H12A . . 109.2 ?
    N2 C12 H12B . . 109.2 ?
    C9 C12 H12B . . 109.2 ?
    H12A C12 H12B . . 107.9 ?
    N2 C13 C14 . . 121.18(19) ?
    N2 C13 H13 . . 119.4 ?
    C14 C13 H13 . . 119.4 ?
    C19 C14 C15 . . 120.27(18) ?
    C19 C14 C13 . . 120.01(19) ?
    C15 C14 C13 . . 119.72(18) ?
    O2 C15 C16 . . 120.39(19) ?
    O2 C15 C14 . . 122.35(17) ?
    C16 C15 C14 . . 117.26(19) ?
    C17 C16 C15 . . 121.9(2) ?
    C17 C16 Cl3 . . 120.06(16) ?
    C15 C16 Cl3 . . 118.02(17) ?
    C16 C17 C18 . . 119.44(19) ?
    C16 C17 H17 . . 120.3 ?
    C18 C17 H17 . . 120.3 ?
    C19 C18 C17 . . 120.8(2) ?
    C19 C18 Cl4 . . 120.06(18) ?
    C17 C18 Cl4 . . 119.17(16) ?
    C18 C19 C14 . . 120.3(2) ?
    C18 C19 H19 . . 119.8 ?
    C14 C19 H19 . . 119.8 ?
loop_
    _geom_torsion_atom_site_label_1
    _geom_torsion_atom_site_label_2
    _geom_torsion_atom_site_label_3
    _geom_torsion_atom_site_label_4
    _geom_torsion_site_symmetry_1
    _geom_torsion_site_symmetry_2
    _geom_torsion_site_symmetry_3
    _geom_torsion_site_symmetry_4
    _geom_torsion
    _geom_torsion_publ_flag
    C6 C1 C2 C3 . . . . -0.1(3) ?
    C7 C1 C2 C3 . . . . 178.47(18) ?
    C1 C2 C3 C4 . . . . 0.4(3) ?
    C1 C2 C3 Cl1 . . . . -178.43(15) ?
    C2 C3 C4 C5 . . . . -0.7(3) ?
    Cl1 C3 C4 C5 . . . . 178.21(16) ?
    C3 C4 C5 C6 . . . . 0.6(3) ?
    C3 C4 C5 Cl2 . . . . -177.50(16) ?
    C4 C5 C6 O1 . . . . -179.76(19) ?
    Cl2 C5 C6 O1 . . . . -1.6(3) ?
    C4 C5 C6 C1 . . . . -0.3(3) ?
    Cl2 C5 C6 C1 . . . . 177.81(15) ?
    C2 C1 C6 O1 . . . . 179.48(18) ?
    C7 C1 C6 O1 . . . . 0.9(3) ?
    C2 C1 C6 C5 . . . . 0.1(3) ?
    C7 C1 C6 C5 . . . . -178.52(17) ?
    C8 N1 C7 C1 . . . . 177.78(17) ?
    C2 C1 C7 N1 . . . . -175.71(18) ?
    C6 C1 C7 N1 . . . . 2.9(3) ?
    C7 N1 C8 C9 . . . . 137.80(19) ?
    N1 C8 C9 C10 . . . . -57.9(2) ?
    N1 C8 C9 C11 . . . . 63.7(2) ?
    N1 C8 C9 C12 . . . . -177.66(18) ?
    C13 N2 C12 C9 . . . . -123.0(2) ?
    C10 C9 C12 N2 . . . . 58.9(2) ?
    C11 C9 C12 N2 . . . . -63.2(2) ?
    C8 C9 C12 N2 . . . . 178.20(18) ?
    C12 N2 C13 C14 . . . . 179.89(17) ?
    N2 C13 C14 C19 . . . . -178.60(18) ?
    N2 C13 C14 C15 . . . . 2.1(3) ?
    C19 C14 C15 O2 . . . . 179.00(18) ?
    C13 C14 C15 O2 . . . . -1.7(3) ?
    C19 C14 C15 C16 . . . . -0.8(3) ?
    C13 C14 C15 C16 . . . . 178.51(17) ?
    O2 C15 C16 C17 . . . . -178.70(18) ?
    C14 C15 C16 C17 . . . . 1.1(3) ?
    O2 C15 C16 Cl3 . . . . 0.7(3) ?
    C14 C15 C16 Cl3 . . . . -179.46(14) ?
    C15 C16 C17 C18 . . . . -0.1(3) ?
    Cl3 C16 C17 C18 . . . . -179.55(16) ?
    C16 C17 C18 C19 . . . . -1.2(3) ?
    C16 C17 C18 Cl4 . . . . 179.39(15) ?
    C17 C18 C19 C14 . . . . 1.5(3) ?
    Cl4 C18 C19 C14 . . . . -179.09(15) ?
    C15 C14 C19 C18 . . . . -0.5(3) ?
    C13 C14 C19 C18 . . . . -179.79(17) ?
loop_
    _geom_hbond_atom_site_label_D
    _geom_hbond_atom_site_label_H
    _geom_hbond_atom_site_label_A
    _geom_hbond_site_symmetry_A
    _geom_hbond_distance_DH
    _geom_hbond_distance_HA
    _geom_hbond_distance_DA
    _geom_hbond_angle_DHA
    _geom_hbond_publ_flag
    O1 H1 N1 . 0.93 1.73 2.553(2) 147 y
    O2 H2A N2 . 0.90 1.71 2.553(2) 155 y
    C12 H12B Cl1 2_554 0.97 2.80 3.749(2) 167 y
