# Supplementary material for: 4,6-Dichloro-2-{[(E)-(3-{[(E)-3,5-dichloro-2-hy­droxy­benzyl­idene]amino}-2,2-dimethyl­prop­yl)imino]­meth­yl}phenol
Source: Acta Crystallogr Sect E Struct Rep Online. 2011 Dec 17;68(Pt 1):o142. doi: 10.1107/S1600536811053438 (PMC3254485; doi:10.1107/S1600536811053438)
Supplement: Supplementary file 2 [file e-68-0o142-Isup2.hkl]

# 
# h,k,l, Fc-squared, Fo-squared, sigma(Fo-squared) and status flag 
# 
data_I
_shelx_title ' 5SCDIR in P2(1)/c' 
_shelx_refln_list_code          4 
_shelx_F_calc_maximum      200.53 
_exptl_crystal_F_000       920.00 
_reflns_d_resolution_high  0.7505 
 
loop_ 
 _symmetry_equiv_pos_as_xyz 
 'x, y, z' 
 '-x, y+1/2, -z+1/2' 
 '-x, -y, -z' 
 'x, -y-1/2, z-1/2' 
 
_cell_length_a    16.5265 
_cell_length_b    10.3242 
_cell_length_c    12.6433 
_cell_angle_alpha  90.000 
_cell_angle_beta  104.796 
_cell_angle_gamma  90.000 
 
_shelx_F_squared_multiplier     1.000 
 
loop_ 
 _refln_index_h 
 _refln_index_k 
 _refln_index_l 
 _refln_F_squared_calc 
 _refln_F_squared_meas 
 _refln_F_squared_sigma 
 _refln_observed_status 
   2   0   0     3382.32     3411.33     39.67 o 
   3   0   0      525.28      509.92      7.23 o 
   4   0   0    13925.28    14071.54    192.66 o 
   5   0   0    10225.37    10593.02    122.06 o 
   6   0   0     7133.50     6903.83     80.88 o 
   7   0   0        1.00        1.62      2.17 o 
   8   0   0       25.85       31.31      4.13 o 
   9   0   0     1652.32     1665.68     36.32 o 
  10   0   0      412.42      384.52     18.15 o 
  11   0   0     1357.14     1436.02     39.19 o 
  12   0   0       55.84       49.75     12.99 o 
  13   0   0      443.44      399.09     15.31 o 
  14   0   0       39.55       38.89      6.42 o 
  15   0   0       59.10       64.13      8.02 o 
  16   0   0      494.82      510.33     19.25 o 
  17   0   0        1.33       -1.65      5.36 o 
  18   0   0       10.47        4.92      5.68 o 
  19   0   0        9.93        2.87      6.39 o 
  20   0   0       14.43       11.23      6.81 o 
  21   0   0        3.97       -0.63      6.74 o 
   1   1   0      707.83      706.57     16.65 o 
   2   1   0      622.68      598.49      5.44 o 
   3   1   0     2099.33     2074.66     18.42 o 
   4   1   0     5523.95     5564.34     48.30 o 
   5   1   0    10539.09    10525.27     90.41 o 
   6   1   0      111.55      107.78      6.02 o 
   7   1   0       42.66       39.09      2.54 o 
   8   1   0      772.99      730.25     13.20 o 
   9   1   0     1172.26     1164.45     19.29 o 
  10   1   0      630.70      620.21     12.58 o 
  11   1   0       39.24       41.81      3.93 o 
  12   1   0       17.90       11.28      2.86 o 
  13   1   0      117.59      124.91     12.03 o 
  14   1   0      488.91      495.99     19.65 o 
  15   1   0        1.61        7.52      3.50 o 
  16   1   0      209.73      226.19      9.26 o 
  17   1   0        2.73        1.12      3.63 o 
  18   1   0        4.90       -4.47      4.47 o 
  19   1   0       25.36       19.25      5.04 o 
  20   1   0       22.66       22.43      5.50 o 
  21   1   0        7.92        9.14      5.07 o 
   0   2   0     5558.79     5631.40     63.59 o 
   1   2   0     4604.52     4596.17     38.85 o 
   2   2   0     9152.66     9180.76     67.35 o 
   3   2   0    21618.75    21537.90    166.04 o 
   4   2   0     5131.60     4993.31     43.29 o 
   5   2   0     1014.52      994.54     10.03 o 
   6   2   0       14.64       17.45      1.38 o 
   7   2   0       93.93       97.22      3.77 o 
   8   2   0      341.71      353.11      8.09 o 
   9   2   0     1822.21     1757.65     26.97 o 
  10   2   0      706.77      650.61     13.05 o 
  11   2   0       52.33       51.67      4.22 o 
  12   2   0      339.24      329.46      9.27 o 
  13   2   0     1483.33     1496.45     25.73 o 
  14   2   0      434.53      392.84     11.19 o 
  15   2   0      199.63      192.79     12.03 o 
  16   2   0      142.28      155.85      8.34 o 
  17   2   0       42.24       39.99      5.20 o 
  18   2   0        7.77        7.40      4.18 o 
  19   2   0       55.26       47.57      6.97 o 
  20   2   0        6.12       13.20      5.03 o 
  21   2   0        0.44       -0.11      4.77 o 
   1   3   0     3128.20     3462.99     28.16 o 
   2   3   0    15857.61    16230.21    123.82 o 
   3   3   0    18553.80    18316.56    133.91 o 
   4   3   0     3644.89     3648.67     30.32 o 
   5   3   0      821.38      852.26     10.06 o 
   6   3   0     1502.18     1497.10     16.53 o 
   7   3   0       19.01       22.11      2.56 o 
   8   3   0       78.77       76.57      3.51 o 
   9   3   0       83.01      116.18      5.31 o 
  10   3   0      226.03      206.11      6.75 o 
  11   3   0       14.81       12.28      2.76 o 
  12   3   0        0.09        5.22      2.92 o 
  13   3   0       25.02       24.76      3.86 o 
  14   3   0        1.00       -2.55      2.55 o 
  15   3   0        3.48        3.83      3.26 o 
  16   3   0        0.23        2.43      4.23 o 
  17   3   0       25.87       23.08      4.71 o 
  18   3   0       10.81       11.66      4.44 o 
  19   3   0        6.39        2.43      4.32 o 
  20   3   0        0.11       -1.63      5.23 o 
   0   4   0     4160.27     4155.27     47.82 o 
   1   4   0     3092.28     3011.49     26.14 o 
   2   4   0        2.93        8.49      0.82 o 
   3   4   0      782.45      827.84      7.85 o 
   4   4   0     3138.59     3306.14     29.23 o 
   5   4   0     1292.14     1247.94     13.03 o 
   6   4   0        4.39        7.53      1.27 o 
   7   4   0       31.16       33.37      2.07 o 
   8   4   0      159.87      170.53      4.06 o 
   9   4   0       24.95       31.53      3.38 o 
  10   4   0      245.70      235.71      6.21 o 
  11   4   0      470.57      477.31      9.73 o 
  12   4   0      767.98      745.36     13.24 o 
  13   4   0      185.66      182.54      6.47 o 
  14   4   0       33.72       27.43      3.52 o 
  15   4   0        0.13        1.47      2.65 o 
  16   4   0       72.68       68.89      5.06 o 
  17   4   0       30.24       35.84      5.16 o 
  18   4   0       12.73       16.62      5.77 o 
  19   4   0        5.35        1.19      4.90 o 
  20   4   0        2.27       -2.16      5.03 o 
   1   5   0      623.96      641.51      6.12 o 
   2   5   0      577.75      513.38      5.54 o 
   3   5   0        5.01        2.66      0.80 o 
   4   5   0     1557.01     1609.73     16.20 o 
   5   5   0     1700.20     1688.76     18.36 o 
   6   5   0      727.73      792.76      9.42 o 
   7   5   0      219.36      215.04      4.72 o 
   8   5   0      413.01      372.79      7.48 o 
   9   5   0        0.15        2.85      1.77 o 
  10   5   0     1233.22     1222.49     23.98 o 
  11   5   0      324.56      308.76      7.79 o 
  12   5   0       80.27       71.25      4.42 o 
  13   5   0        2.91       -0.26      2.57 o 
  14   5   0        4.42        2.40      2.71 o 
  15   5   0        2.43        2.99      3.20 o 
  16   5   0        0.23       -1.24      3.81 o 
  17   5   0        3.22       10.01      5.18 o 
  18   5   0       40.61       38.49      8.04 o 
  19   5   0       43.05       59.34      9.63 o 
   0   6   0      222.20      199.66      5.45 o 
   1   6   0     1511.16     1460.45     14.48 o 
   2   6   0       33.50       38.78      1.45 o 
   3   6   0        8.20        7.07      1.18 o 
   4   6   0     1481.41     1544.41     17.01 o 
   5   6   0      871.26      856.31     12.50 o 
   6   6   0      180.87      185.18      3.93 o 
   7   6   0      118.72      124.83      4.16 o 
   8   6   0       50.94       44.88      2.88 o 
   9   6   0      151.37      151.83      4.85 o 
  10   6   0      161.04      178.24      6.24 o 
  11   6   0        6.85        7.95      3.60 o 
  12   6   0      204.98      192.24      7.45 o 
  13   6   0       17.58       15.94      3.48 o 
  14   6   0        0.33        0.39      3.08 o 
  15   6   0        2.24       -1.56      3.45 o 
  16   6   0       12.01        9.70      5.39 o 
  17   6   0       38.15       56.00     16.91 o 
  18   6   0        6.59        3.78     10.31 o 
  19   6   0        2.79       15.26     10.73 o 
   1   7   0      770.95      786.87     10.43 o 
   2   7   0      116.51      118.45      2.86 o 
   3   7   0       24.27       23.03      1.81 o 
   4   7   0       49.80       46.98      2.66 o 
   5   7   0       56.75       56.56      2.31 o 
   6   7   0      232.60      234.89      5.01 o 
   7   7   0      858.89      830.11     11.98 o 
   8   7   0      467.77      471.30      9.24 o 
   9   7   0     2080.13     2095.24     28.33 o 
  10   7   0       62.54       64.78      4.18 o 
  11   7   0        0.62        2.98      3.97 o 
  12   7   0       42.99       47.63      5.23 o 
  13   7   0       38.01       45.11      5.45 o 
  14   7   0       91.16       80.29      6.73 o 
  15   7   0        2.03        8.98      5.68 o 
  16   7   0        0.08       -5.36      7.01 o 
  17   7   0      101.27      106.53     11.23 o 
  18   7   0        5.28        2.98      6.27 o 
   0   8   0       72.62       76.23      7.61 o 
   1   8   0       54.01       47.95      3.20 o 
   2   8   0        8.00        9.63      1.75 o 
   3   8   0        8.34        5.63      1.50 o 
   4   8   0       43.16       38.60      3.35 o 
   5   8   0     1917.94     1918.57     28.68 o 
   6   8   0        0.12       -1.79      2.42 o 
   7   8   0      237.69      225.39      7.31 o 
   8   8   0       15.78       16.04      5.63 o 
   9   8   0      218.24      210.73      8.48 o 
  10   8   0        1.76        3.13      2.82 o 
  11   8   0       98.32      103.54      7.06 o 
  12   8   0      127.15      128.61      7.99 o 
  13   8   0        9.55       14.90      4.31 o 
  14   8   0       89.94      100.32     17.71 o 
  15   8   0        1.38       -0.83      4.75 o 
  16   8   0        2.44       -4.95      8.25 o 
  17   8   0        5.35        5.09      6.11 o 
   1   9   0      196.83      190.52      6.25 o 
   2   9   0      719.99      687.46     12.75 o 
   3   9   0      791.32      838.20     14.95 o 
   4   9   0      527.33      542.24     13.39 o 
   5   9   0       25.09       16.66      3.13 o 
   6   9   0       19.34       28.36      3.66 o 
   7   9   0      145.64      166.00      6.88 o 
   8   9   0      190.09      195.04      7.51 o 
   9   9   0       80.56       78.64      5.18 o 
  10   9   0        0.33       -0.82      2.74 o 
  11   9   0        0.88       -0.42      3.56 o 
  12   9   0       11.87        3.84      3.96 o 
  13   9   0       48.19       49.70      6.18 o 
  14   9   0       75.21       82.57      9.28 o 
  15   9   0        2.65       -1.65      6.60 o 
  16   9   0        4.85       12.89      6.04 o 
   0  10   0        0.46        2.67      3.28 o 
   1  10   0       52.29       60.55      3.93 o 
   2  10   0       50.54       62.68      4.14 o 
   3  10   0       20.78       20.57      3.02 o 
   4  10   0       42.44       35.27      5.84 o 
   5  10   0      187.76      193.92      8.21 o 
   6  10   0      127.88      144.02      6.66 o 
   7  10   0       12.25       10.08      3.42 o 
   8  10   0      268.89      295.86      8.01 o 
   9  10   0       70.68       61.83      4.96 o 
  10  10   0       12.69       13.65      4.58 o 
  11  10   0       17.50       18.91      4.82 o 
  12  10   0       24.46       27.63      5.40 o 
  13  10   0       35.05       39.48      6.16 o 
  14  10   0        2.49        4.86      5.45 o 
   1  11   0        3.53        2.35      3.33 o 
   2  11   0       21.17       26.08      3.20 o 
   3  11   0        5.06        7.68      2.75 o 
   4  11   0       29.29       32.22      4.82 o 
   5  11   0       30.67       27.36      3.68 o 
   6  11   0      117.00      120.20      6.22 o 
   7  11   0       15.90       27.53      4.04 o 
   8  11   0      226.84      225.11      7.93 o 
   9  11   0       13.29        9.51      3.52 o 
  10  11   0        0.53       -0.42      3.99 o 
  11  11   0       35.64       37.92      5.85 o 
  12  11   0       29.95       53.06      6.67 o 
   0  12   0        0.39       -6.60      6.60 o 
   1  12   0        4.38       10.50      8.66 o 
   2  12   0       26.34       41.69      7.88 o 
   3  12   0       23.93       26.00      6.85 o 
   4  12   0       64.15       85.80     14.44 o 
   5  12   0       44.21       30.79      5.22 o 
   6  12   0        4.25        5.35      4.29 o 
   7  12   0       26.82       30.65      5.57 o 
   8  12   0        4.60       10.49      5.52 o 
   9  12   0        1.39        4.58      5.55 o 
  10  12   0        8.06       12.47      6.24 o 
   1  13   0        6.20       12.79      9.69 o 
   2  13   0        6.16        4.73      6.27 o 
   3  13   0       19.82       34.24      8.46 o 
   4  13   0        4.56        0.08      6.40 o 
   5  13   0      107.31      130.87     12.39 o 
   6  13   0       15.52        9.69      7.29 o 
 -21   1   1        8.23       12.77      5.23 o 
 -20   1   1        0.14        2.11      4.32 o 
 -19   1   1       63.99       57.67      6.44 o 
 -18   1   1       16.03        7.04      4.05 o 
 -17   1   1      130.17      135.50      8.03 o 
 -16   1   1       23.53       14.79      3.98 o 
 -15   1   1       50.64       52.88      5.03 o 
 -14   1   1      367.71      372.23     10.73 o 
 -13   1   1      629.55      618.53     13.82 o 
 -12   1   1      118.79      131.07      6.32 o 
 -11   1   1        9.30       12.28      2.72 o 
 -10   1   1      824.35      786.89     31.25 o 
  -9   1   1      254.85      281.44      6.40 o 
  -8   1   1        2.64       15.59      3.09 o 
  -7   1   1     3547.11     3707.12     40.63 o 
  -6   1   1     2378.04     2367.87     25.01 o 
  -5   1   1    22212.96    22226.85    181.53 o 
  -4   1   1    40211.36    39644.83    321.82 o 
  -3   1   1     1277.87     1331.14     10.87 o 
  -2   1   1      877.07      927.15      7.25 o 
  -1   1   1     3735.36     3528.67     57.89 o 
   0   1   1     3548.73     3512.73     33.78 o 
   1   1   1       68.33       66.50      1.23 o 
   2   1   1    17337.72    16861.68    145.76 o 
   3   1   1       41.02       42.78      2.48 o 
   4   1   1     1066.18     1043.78     10.94 o 
   5   1   1       27.56       28.99      1.54 o 
   6   1   1     3768.88     3889.75     42.92 o 
   7   1   1     1125.04     1050.02     15.16 o 
   8   1   1     2024.88     1968.47     26.16 o 
   9   1   1      627.80      620.61     12.27 o 
  10   1   1       22.94       30.51      4.88 o 
  11   1   1      238.02      237.03      8.51 o 
  12   1   1      663.73      634.96     13.87 o 
  13   1   1      481.25      479.66     14.41 o 
  14   1   1       37.52       47.89      4.88 o 
  15   1   1      224.10      220.52      8.96 o 
  16   1   1       16.68       21.31      4.48 o 
  17   1   1        0.15        3.86      3.82 o 
  18   1   1        0.09       -0.25      3.86 o 
  19   1   1        2.74        3.62      4.12 o 
  20   1   1       18.35       18.10      5.25 o 
 -21   2   1        1.07        0.97      5.51 o 
 -20   2   1        0.53        0.62      4.33 o 
 -19   2   1       22.40       13.83      6.07 o 
 -18   2   1        1.69        6.13      4.05 o 
 -17   2   1       32.60       23.33      5.18 o 
 -16   2   1       11.13       15.97      4.10 o 
 -15   2   1      177.05      162.16     15.73 o 
 -14   2   1      574.92      546.45     13.30 o 
 -13   2   1      448.15      474.93     11.86 o 
 -12   2   1        7.92        5.97      2.68 o 
 -11   2   1     1241.08     1299.90     21.96 o 
 -10   2   1      184.09      171.03      6.18 o 
  -9   2   1     4135.03     4107.34     56.67 o 
  -8   2   1      248.84      253.60      6.01 o 
  -7   2   1      829.41      804.83     10.83 o 
  -6   2   1      904.40     1047.74     11.13 o 
  -5   2   1     2410.47     2523.12     20.42 o 
  -4   2   1        3.86        2.24      0.81 o 
  -3   2   1      752.52      690.07      5.83 o 
  -2   2   1    10525.61    10904.25     79.64 o 
  -1   2   1     9325.98     9309.95     82.60 o 
   0   2   1      372.10      315.33      3.68 o 
   1   2   1      393.52      394.33      4.37 o 
   2   2   1     7975.99     8079.62     65.08 o 
   3   2   1      279.30      291.08      3.46 o 
   4   2   1     1883.19     2002.29     17.48 o 
   5   2   1      664.79      757.76      9.31 o 
   6   2   1      198.88      207.76      4.21 o 
   7   2   1       83.59      117.06      4.42 o 
   8   2   1       76.53       70.04      4.24 o 
   9   2   1       75.54       58.93      3.49 o 
  10   2   1      646.78      626.27     12.94 o 
  11   2   1      196.61      203.91      7.16 o 
  12   2   1      336.90      293.45      8.97 o 
  13   2   1        1.77        6.87      3.34 o 
  14   2   1      500.04      528.46     18.10 o 
  15   2   1       23.74       27.30      4.94 o 
  16   2   1       49.53       53.57      5.66 o 
  17   2   1      170.64      178.35      9.43 o 
  18   2   1       33.78       39.82      5.52 o 
  19   2   1        0.45       -5.12      5.12 o 
  20   2   1        1.31       -1.90      4.37 o 
 -21   3   1        0.74       -4.85      4.85 o 
 -20   3   1       13.30       11.02      5.81 o 
 -19   3   1        0.56       -1.04      4.19 o 
 -18   3   1       26.51       42.81      5.76 o 
 -17   3   1      211.62      245.68     10.59 o 
 -16   3   1        3.91        3.54      3.48 o 
 -15   3   1      159.48      148.31      7.83 o 
 -14   3   1       17.72       23.63      3.90 o 
 -13   3   1      406.09      384.25     12.15 o 
 -12   3   1        7.46        8.75      2.92 o 
 -11   3   1       81.62       85.27      4.21 o 
 -10   3   1      196.89      194.95      5.49 o 
  -9   3   1      281.62      256.22      5.98 o 
  -8   3   1     2065.68     2174.95     25.41 o 
  -7   3   1      855.48      866.79     11.50 o 
  -6   3   1        4.90        5.74      1.09 o 
  -5   3   1      720.69      729.35      6.97 o 
  -4   3   1     5924.13     6050.45     43.06 o 
  -3   3   1      110.76      153.39      2.67 o 
  -2   3   1     7048.54     7175.56     57.63 o 
  -1   3   1     5726.22     5577.07     50.18 o 
   0   3   1     9162.34     9161.53     73.16 o 
   1   3   1     2976.36     3031.07     28.52 o 
   2   3   1     9650.14     9877.03     75.67 o 
   3   3   1     3720.60     3863.45     31.97 o 
   4   3   1     1849.08     1816.84     17.90 o 
   5   3   1     2342.29     2377.26     26.95 o 
   6   3   1     3901.97     4112.30     50.68 o 
   7   3   1     1295.60     1329.85     19.26 o 
   8   3   1      894.27      834.99     14.69 o 
   9   3   1      161.77      171.58      5.27 o 
  10   3   1     1311.03     1321.70     19.70 o 
  11   3   1      101.86      100.19      5.56 o 
  12   3   1       35.81       34.08      4.18 o 
  13   3   1       19.11       15.61      3.75 o 
  14   3   1        5.45        9.72      3.40 o 
  15   3   1       56.09       60.27      7.39 o 
  16   3   1       27.91       30.42      4.70 o 
  17   3   1        0.01       -0.12      3.67 o 
  18   3   1       51.20       49.59      6.00 o 
  19   3   1       11.20       18.17      6.25 o 
  20   3   1       13.62       14.85      6.12 o 
 -20   4   1        0.90       -3.94      4.91 o 
 -19   4   1        1.46        1.85      5.07 o 
 -18   4   1        9.73        5.69      4.89 o 
 -17   4   1       27.19       13.33      4.91 o 
 -16   4   1       77.48       85.57      6.49 o 
 -15   4   1       23.12       28.54      5.04 o 
 -14   4   1        0.17       -2.56      2.56 o 
 -13   4   1        0.15       -2.64      2.64 o 
 -12   4   1      233.89      198.70      6.27 o 
 -11   4   1      649.90      649.45     11.59 o 
 -10   4   1      668.16      650.59     11.25 o 
  -9   4   1       50.12       52.98      2.89 o 
  -8   4   1        4.49        7.71      1.61 o 
  -7   4   1      939.40      861.26      9.44 o 
  -6   4   1      474.19      469.99      5.82 o 
  -5   4   1      647.02      626.83      7.95 o 
  -4   4   1      443.43      509.21      6.12 o 
  -3   4   1      879.41      897.00      8.30 o 
  -2   4   1      572.39      506.89      5.78 o 
  -1   4   1       35.66       35.05      1.36 o 
   0   4   1      422.90      379.59      4.52 o 
   1   4   1     2070.57     2177.75     20.62 o 
   2   4   1      667.35      668.73      6.86 o 
   3   4   1       40.03       16.91      1.06 o 
   4   4   1     1127.58     1318.49     13.58 o 
   5   4   1      478.81      493.00      6.90 o 
   6   4   1      916.07      874.42     10.89 o 
   7   4   1       76.08       82.90      3.82 o 
   8   4   1      224.39      185.15      5.19 o 
   9   4   1      209.73      188.95      5.48 o 
  10   4   1      348.41      306.47      7.64 o 
  11   4   1      443.94      454.95      9.85 o 
  12   4   1      335.36      329.73      9.58 o 
  13   4   1        7.29        7.80      3.14 o 
  14   4   1       63.72       61.44      5.30 o 
  15   4   1        4.83        4.61      3.44 o 
  16   4   1        0.09       -3.93      3.93 o 
  17   4   1        7.27        1.84      4.10 o 
  18   4   1       39.47       44.24      7.15 o 
  19   4   1       16.78       21.54      6.07 o 
 -20   5   1        4.70       19.51      7.73 o 
 -19   5   1       10.08       14.82      6.69 o 
 -18   5   1        3.38        7.97      5.15 o 
 -17   5   1       37.43       39.33      6.37 o 
 -16   5   1       15.74       19.05      4.89 o 
 -15   5   1        0.00        0.81      3.00 o 
 -14   5   1      109.12      122.29      6.62 o 
 -13   5   1       43.94       39.75      3.65 o 
 -12   5   1      272.85      272.84     10.70 o 
 -11   5   1       86.14       90.07      4.61 o 
 -10   5   1       35.12       34.80      3.08 o 
  -9   5   1        4.86        3.19      1.79 o 
  -8   5   1     1285.71     1336.13     15.69 o 
  -7   5   1      128.67      127.79      6.24 o 
  -6   5   1      481.56      424.27      5.63 o 
  -5   5   1     5866.49     5959.43     58.70 o 
  -4   5   1        4.00        6.09      0.96 o 
  -3   5   1     1276.56     1349.40     14.63 o 
  -2   5   1     1071.90     1076.16     11.85 o 
  -1   5   1     1175.43     1188.73     11.98 o 
   0   5   1       14.43       14.48      1.44 o 
   1   5   1     1961.98     2075.90     19.91 o 
   2   5   1        4.25        0.25      0.73 o 
   3   5   1     1113.50     1133.51     11.85 o 
   4   5   1      355.88      381.38      5.52 o 
   5   5   1      845.30      946.61     12.53 o 
   6   5   1        2.37        1.57      1.34 o 
   7   5   1        1.66        0.01      1.39 o 
   8   5   1     1879.14     1859.52     24.97 o 
   9   5   1      512.09      488.84     12.33 o 
  10   5   1        7.74        3.96      2.24 o 
  11   5   1     1057.93     1008.48     15.02 o 
  12   5   1      115.86      126.90      5.31 o 
  13   5   1       19.50       16.72      3.15 o 
  14   5   1       35.97       35.48      3.71 o 
  15   5   1        1.55       -1.27      2.81 o 
  16   5   1        2.65        3.34      3.70 o 
  17   5   1       84.87      114.26     10.94 o 
  18   5   1        8.60       13.43      6.56 o 
  19   5   1        1.03        2.04      6.52 o 
 -19   6   1        7.10       -6.60     16.91 o 
 -18   6   1        5.99        2.77      5.81 o 
 -17   6   1        0.01        1.87     13.20 o 
 -16   6   1        2.18        1.70      5.23 o 
 -15   6   1       44.92       47.40      6.07 o 
 -14   6   1      255.61      268.08      9.01 o 
 -13   6   1       25.96       21.27      3.74 o 
 -12   6   1        5.06        6.19      2.96 o 
 -11   6   1        5.95        3.84      2.54 o 
 -10   6   1        4.31        4.42      3.25 o 
  -9   6   1      101.02      109.11      5.07 o 
  -8   6   1      411.49      395.14      6.27 o 
  -7   6   1       35.25       27.49      1.86 o 
  -6   6   1        0.87        0.66      0.89 o 
  -5   6   1        3.29        4.62      1.29 o 
  -4   6   1      650.10      624.80     10.74 o 
  -3   6   1     1054.81     1085.20     12.36 o 
  -2   6   1        4.27        4.37      1.06 o 
  -1   6   1        9.54        9.27      0.98 o 
   0   6   1      472.55      506.95      8.06 o 
   1   6   1      187.51      163.40      4.06 o 
   2   6   1      695.99      672.63      9.17 o 
   3   6   1     3006.84     3098.76     29.53 o 
   4   6   1      380.41      378.56      9.00 o 
   5   6   1     2072.18     2180.85     21.89 o 
   6   6   1      105.14       94.34      3.31 o 
   7   6   1      497.80      522.22      7.98 o 
   8   6   1        1.16       -0.77      1.81 o 
   9   6   1      509.08      507.68     11.91 o 
  10   6   1       45.52       40.17      3.87 o 
  11   6   1       32.51       32.62      3.56 o 
  12   6   1      141.90      138.03      5.59 o 
  13   6   1      164.82      176.22      8.03 o 
  14   6   1       20.18       19.30      4.48 o 
  15   6   1       38.56       37.65      5.54 o 
  16   6   1       11.63        3.93      5.78 o 
  17   6   1       44.44       46.51      8.44 o 
  18   6   1       43.25       27.02      7.69 o 
 -18   7   1       62.31       65.26     17.12 o 
 -17   7   1        9.95       13.66      6.44 o 
 -16   7   1        3.64        1.82      5.52 o 
 -15   7   1        0.04       -2.06      7.84 o 
 -14   7   1        7.58       11.18      4.23 o 
 -13   7   1        3.65        0.70      3.41 o 
 -12   7   1       90.51       90.57      6.61 o 
 -11   7   1       26.39       20.10      5.00 o 
 -10   7   1       42.44       43.43      4.16 o 
  -9   7   1      239.85      263.13      9.11 o 
  -8   7   1       90.81       92.76      4.05 o 
  -7   7   1      344.29      341.79      5.37 o 
  -6   7   1      223.42      220.73      4.20 o 
  -5   7   1      246.20      242.82      6.39 o 
  -4   7   1      148.70      130.61      3.89 o 
  -3   7   1        1.90       -1.15      1.15 o 
  -2   7   1     1063.71     1061.21     13.29 o 
  -1   7   1     1151.28     1062.67     16.39 o 
   0   7   1      405.59      415.94      5.85 o 
   1   7   1      107.73      106.71      2.79 o 
   2   7   1        9.64       14.24      1.49 o 
   3   7   1        0.13       -0.49      0.83 o 
   4   7   1      359.03      358.08      5.87 o 
   5   7   1      689.98      675.96      8.58 o 
   6   7   1        0.66        1.42      1.51 o 
   7   7   1      202.22      193.40      5.60 o 
   8   7   1      992.95      957.16     15.11 o 
   9   7   1      268.85      262.36      8.08 o 
  10   7   1       64.57       59.20      5.44 o 
  11   7   1       24.18       18.45      3.50 o 
  12   7   1       72.06       77.42      5.60 o 
  13   7   1       28.56       29.25      4.88 o 
  14   7   1        9.20       11.31      4.27 o 
  15   7   1       12.97       12.20      4.51 o 
  16   7   1        0.61        2.21      5.23 o 
  17   7   1       11.72       10.01      6.34 o 
 -17   8   1        6.35        6.88      6.11 o 
 -16   8   1        8.77        2.85      5.55 o 
 -15   8   1       19.12       16.22      6.27 o 
 -14   8   1       23.59       11.75      7.84 o 
 -13   8   1        2.27        1.59      3.81 o 
 -12   8   1        0.11        4.05      3.47 o 
 -11   8   1       43.49       60.37      5.54 o 
 -10   8   1       26.95       24.63      4.04 o 
  -9   8   1        3.14        2.13      2.98 o 
  -8   8   1      132.48      139.15      5.37 o 
  -7   8   1       19.43       13.12      2.63 o 
  -6   8   1      538.73      500.75     11.31 o 
  -5   8   1       30.65       30.38      2.78 o 
  -4   8   1       88.13       88.51      3.39 o 
  -3   8   1       29.66       32.54      2.50 o 
  -2   8   1     1246.92     1337.67     16.71 o 
  -1   8   1      432.61      399.05      7.88 o 
   0   8   1       67.00       60.50      2.33 o 
   1   8   1       12.01       15.43      1.56 o 
   2   8   1        1.05        4.88      1.38 o 
   3   8   1      106.77      118.75      6.08 o 
   4   8   1        0.04        0.17      2.18 o 
   5   8   1       19.74       27.49      3.32 o 
   6   8   1      336.61      315.79      8.49 o 
   7   8   1      211.30      214.90      8.31 o 
   8   8   1       64.17       60.72      5.31 o 
   9   8   1        0.02       -1.47      3.02 o 
  10   8   1       51.75       50.45      5.30 o 
  11   8   1        0.63       -2.03      2.79 o 
  12   8   1       43.79       39.88      4.84 o 
  13   8   1        7.57        6.78      4.27 o 
  14   8   1        7.86        8.40      4.42 o 
  15   8   1        1.53        0.62      5.25 o 
  16   8   1        0.04       -4.68      5.23 o 
 -16   9   1        0.23       -4.47      5.10 o 
 -15   9   1        2.79       -3.82      5.39 o 
 -14   9   1       13.99       19.85      8.46 o 
 -13   9   1        6.59        4.93      4.48 o 
 -12   9   1        4.51        1.00      3.85 o 
 -11   9   1        0.05       -3.39      3.39 o 
 -10   9   1        0.60        7.21      3.58 o 
  -9   9   1        3.68        5.67      3.14 o 
  -8   9   1      122.72      119.57      5.29 o 
  -7   9   1      103.24       84.87      4.39 o 
  -6   9   1       95.62      119.63      5.67 o 
  -5   9   1       44.84       45.03      3.67 o 
  -4   9   1       48.78       49.02      4.47 o 
  -3   9   1      391.03      358.17     10.36 o 
  -2   9   1      147.52      139.07      5.19 o 
  -1   9   1      310.83      272.70      6.97 o 
   0   9   1      522.96      511.58     10.30 o 
   1   9   1      340.63      362.87      8.50 o 
   2   9   1        0.02       -0.76      2.33 o 
   3   9   1      134.44      127.28      6.19 o 
   4   9   1      318.50      278.92      7.83 o 
   5   9   1      280.13      281.47      8.02 o 
   6   9   1      336.40      304.60     13.46 o 
   7   9   1      549.26      548.32     13.95 o 
   8   9   1      110.84      113.10      7.99 o 
   9   9   1      100.47      118.21      8.90 o 
  10   9   1        0.07        0.83      2.89 o 
  11   9   1        0.31        0.35      3.99 o 
  12   9   1       31.34       24.82      4.33 o 
  13   9   1        0.16        0.80      4.18 o 
  14   9   1        0.09        0.97     11.31 o 
  15   9   1        4.10        6.42      5.93 o 
 -14  10   1       21.20       14.84      6.04 o 
 -13  10   1        3.86        7.47      5.52 o 
 -12  10   1        3.05        5.75      4.28 o 
 -11  10   1       18.54       23.49      4.92 o 
 -10  10   1       36.32       26.88      4.79 o 
  -9  10   1       79.09       76.58      6.73 o 
  -8  10   1       83.31      107.42      6.11 o 
  -7  10   1      344.97      342.98      8.12 o 
  -6  10   1      173.93      179.15      5.91 o 
  -5  10   1        6.78       10.16      2.72 o 
  -4  10   1      100.67       94.20      7.80 o 
  -3  10   1       80.72       83.16      4.35 o 
  -2  10   1      124.33      129.07      5.06 o 
  -1  10   1        3.88        0.75      2.17 o 
   0  10   1        3.95        0.57      2.10 o 
   1  10   1      141.02      156.68      5.74 o 
   2  10   1       34.41       37.75      3.45 o 
   3  10   1       59.14       59.60      4.22 o 
   4  10   1       37.14       37.97      3.88 o 
   5  10   1        0.59        0.37      4.23 o 
   6  10   1      139.60      143.38     11.37 o 
   7  10   1      239.43      217.79      8.95 o 
   8  10   1       12.88       11.23      4.09 o 
   9  10   1      269.97      266.25     10.58 o 
  10  10   1        0.00       -1.04      3.87 o 
  11  10   1        3.24       -1.37      3.46 o 
  12  10   1        0.55       -0.05      4.29 o 
  13  10   1        0.54       -4.23      4.23 o 
  14  10   1        0.07       -5.15      5.15 o 
 -13  11   1       29.72       25.16     10.31 o 
 -12  11   1       39.47       42.94      5.94 o 
 -11  11   1       24.60       41.19      5.58 o 
 -10  11   1        4.19       13.60      4.33 o 
  -9  11   1       92.53       89.93      6.10 o 
  -8  11   1        2.10       -1.01      4.12 o 
  -7  11   1       57.49       62.98      6.53 o 
  -6  11   1       38.83       44.97      5.77 o 
  -5  11   1       37.72       29.98      4.98 o 
  -4  11   1        2.43        9.93      4.97 o 
  -3  11   1        0.46        0.29      3.59 o 
  -2  11   1       41.40       34.37      4.70 o 
  -1  11   1        1.40        5.73      3.51 o 
   0  11   1       23.55       20.70      4.45 o 
   1  11   1        0.32        2.84      3.49 o 
   2  11   1        0.01        3.05      2.54 o 
   3  11   1       26.28       21.73      3.37 o 
   4  11   1        0.10       -2.38      2.78 o 
   5  11   1       17.37       20.36      3.62 o 
   6  11   1       12.68       16.82      3.75 o 
   7  11   1        2.11        6.85      4.00 o 
   8  11   1      120.77      106.42     11.08 o 
   9  11   1       28.61       14.60      3.99 o 
  10  11   1        7.79       10.36      3.82 o 
  11  11   1        7.84       15.64      4.11 o 
  12  11   1       25.26       19.43      7.48 o 
 -10  12   1        0.31       -4.62      5.78 o 
  -9  12   1       13.41       14.16      5.26 o 
  -8  12   1        1.30        6.53      4.59 o 
  -7  12   1       11.59       11.05      4.86 o 
  -6  12   1        6.76        8.60      4.48 o 
  -5  12   1       23.80       18.17      5.04 o 
  -4  12   1       47.33       55.56      6.00 o 
  -3  12   1        5.48        7.08      4.05 o 
  -2  12   1        0.44        3.01      3.80 o 
  -1  12   1        0.23        1.03      5.83 o 
   0  12   1        0.04       -4.81      4.81 o 
   1  12   1       93.15       81.63     10.31 o 
   2  12   1      105.81      139.56     11.95 o 
   3  12   1       14.37       15.26      7.00 o 
   4  12   1       84.35       80.15     15.47 o 
   5  12   1       38.88       57.34      8.75 o 
   6  12   1        3.65       -0.30      6.27 o 
   7  12   1      119.65      127.89     17.74 o 
   8  12   1       19.24       18.20     11.14 o 
   9  12   1       17.19       19.15      6.74 o 
  10  12   1        4.93       -8.25      8.25 o 
  -7  13   1       37.85       39.02      8.60 o 
  -6  13   1       29.10       30.91      8.57 o 
  -5  13   1        9.49        6.98      6.69 o 
  -4  13   1        0.03       -4.01      5.97 o 
  -3  13   1       43.68       45.03      8.60 o 
  -2  13   1       36.67       36.10      8.46 o 
  -1  13   1       21.88       23.51      7.29 o 
   0  13   1        2.65       12.29      6.27 o 
   1  13   1        1.94        3.92      6.42 o 
   2  13   1        7.94        4.26      6.52 o 
   3  13   1        9.74        4.27      6.85 o 
   4  13   1       29.97       36.20      8.31 o 
   5  13   1        7.62        3.76      9.08 o 
   6  13   1       23.94       30.94     11.96 o 
 -21   0   2       10.81        5.25      7.63 o 
 -20   0   2       11.51       10.77     11.34 o 
 -19   0   2      113.92      166.88     13.56 o 
 -18   0   2      215.42      233.58     15.16 o 
 -17   0   2       35.63       20.83      7.22 o 
 -16   0   2       39.18       33.81      6.52 o 
 -15   0   2      180.93      180.88     12.10 o 
 -14   0   2      323.04      375.33     18.36 o 
 -13   0   2      569.53      559.01     18.23 o 
 -12   0   2      181.02      184.16      9.48 o 
 -11   0   2      843.68      803.14     34.45 o 
 -10   0   2      943.78      919.76     34.03 o 
  -9   0   2      472.77      417.30     13.13 o 
  -8   0   2      203.13      273.22     11.14 o 
  -7   0   2      756.10      795.32     12.60 o 
  -6   0   2    25770.07    25711.42    295.47 o 
  -5   0   2      835.06      863.84     11.36 o 
  -4   0   2     6555.56     7043.86     91.02 o 
  -3   0   2      114.51      137.05      2.58 o 
  -2   0   2      599.49      709.22     10.31 o 
  -1   0   2     8669.45     8463.39    108.29 o 
   0   0   2    17205.43    16489.79    211.47 o 
   1   0   2     3653.37     3661.64     48.01 o 
   2   0   2      738.43      676.89     10.47 o 
   3   0   2    16817.89    17126.81    218.64 o 
   4   0   2     6896.34     7023.09    115.70 o 
   5   0   2      601.57      610.21     12.30 o 
   6   0   2       61.74       70.55      4.96 o 
   7   0   2     2397.95     2381.56     39.54 o 
   8   0   2      120.01       97.93      5.48 o 
   9   0   2      772.51      707.24     19.25 o 
  10   0   2     1135.78     1177.92     28.73 o 
  11   0   2       56.03       53.87      6.27 o 
  12   0   2      872.56      879.01     24.50 o 
  13   0   2       48.44       51.50      7.14 o 
  14   0   2       67.31       77.14      8.31 o 
  15   0   2       19.41       19.52      5.97 o 
  16   0   2        0.03        5.32     11.55 o 
  17   0   2        6.85        5.89      5.81 o 
  18   0   2        1.80        2.19      8.66 o 
  19   0   2       55.05       42.41      9.04 o 
  20   0   2       34.24       51.55      9.45 o 
 -21   1   2        1.73        2.76      4.79 o 
 -20   1   2       18.12       12.53      5.55 o 
 -19   1   2       25.07       27.81      5.23 o 
 -18   1   2       59.41       39.66      6.61 o 
 -17   1   2       19.65       23.55      4.61 o 
 -16   1   2       35.21       40.45      4.89 o 
 -15   1   2       82.57       86.21      6.18 o 
 -14   1   2      295.61      304.70      9.48 o 
 -13   1   2      150.13      127.92      6.69 o 
 -12   1   2       11.08        9.92      2.77 o 
 -11   1   2       51.69       49.94      5.07 o 
 -10   1   2      305.10      312.06      8.89 o 
  -9   1   2     7000.66     7209.05     84.38 o 
  -8   1   2       22.98        9.40      1.74 o 
  -7   1   2     6679.76     7198.25     76.32 o 
  -6   1   2     1480.49     1479.12     15.06 o 
  -5   1   2     4841.60     5030.53     39.15 o 
  -4   1   2    15999.91    16134.73    129.15 o 
  -3   1   2    11621.38    11695.74     89.16 o 
  -2   1   2      468.41      448.10      4.32 o 
  -1   1   2      991.82      948.26      9.38 o 
   0   1   2      497.35      457.10      4.97 o 
   1   1   2    10024.54    10452.53     94.42 o 
   2   1   2      152.90      176.55      2.71 o 
   3   1   2     3427.30     3368.89     31.65 o 
   4   1   2        0.55       -0.76      0.76 o 
   5   1   2      178.47      168.80      3.54 o 
   6   1   2       67.65       44.17      2.61 o 
   7   1   2     3865.06     3795.02     52.13 o 
   8   1   2      715.19      676.86     11.44 o 
   9   1   2      158.27      168.05      8.73 o 
  10   1   2       64.85       50.92      3.65 o 
  11   1   2      471.04      495.47     11.65 o 
  12   1   2      624.98      620.59     13.92 o 
  13   1   2       11.28        9.41      3.38 o 
  14   1   2      408.35      434.47     12.11 o 
  15   1   2      342.20      324.10     13.16 o 
  16   1   2       36.88       31.95      7.26 o 
  17   1   2       23.73       30.34      5.05 o 
  18   1   2       24.64       24.65      5.19 o 
  19   1   2        5.54       13.93      4.82 o 
  20   1   2        0.03       -0.72      4.50 o 
 -21   2   2        4.91        2.42      5.43 o 
 -20   2   2       50.15       75.29      7.42 o 
 -19   2   2        2.84        1.05      4.11 o 
 -18   2   2       22.12       15.30      4.56 o 
 -17   2   2       17.56       15.13      4.35 o 
 -16   2   2       12.89       13.36      3.91 o 
 -15   2   2       75.45       78.67      6.10 o 
 -14   2   2      201.60      216.90      8.33 o 
 -13   2   2      105.64       89.81      6.85 o 
 -12   2   2      194.34      178.32      9.29 o 
 -11   2   2      685.92      660.34     13.50 o 
 -10   2   2     1419.91     1407.85     22.79 o 
  -9   2   2    10377.26    10336.55    108.26 o 
  -8   2   2     1154.31     1070.03     12.49 o 
  -7   2   2      126.03      104.02      2.99 o 
  -6   2   2     4192.71     4104.87     35.86 o 
  -5   2   2      117.73      109.40      2.16 o 
  -4   2   2     6289.40     6388.70     47.06 o 
  -3   2   2       41.59       25.16      0.92 o 
  -2   2   2       12.54       23.18      1.47 o 
  -1   2   2     2658.76     2578.57     22.82 o 
   0   2   2     5172.01     5410.77     46.16 o 
   1   2   2     4054.48     4040.19     34.94 o 
   2   2   2     2181.38     2150.39     19.31 o 
   3   2   2     3144.71     3258.39     28.95 o 
   4   2   2      568.03      539.98      7.08 o 
   5   2   2       78.85       86.35      2.85 o 
   6   2   2        0.48        0.70      1.35 o 
   7   2   2     3746.21     3599.12     49.71 o 
   8   2   2       13.68       19.72      2.55 o 
   9   2   2      369.82      358.78      7.96 o 
  10   2   2     1086.54     1116.69     17.52 o 
  11   2   2      495.31      489.67     10.40 o 
  12   2   2      146.66      123.28      6.65 o 
  13   2   2      426.04      468.38     12.17 o 
  14   2   2       20.55       32.08      4.62 o 
  15   2   2      326.74      317.98     10.56 o 
  16   2   2       49.23       49.25      5.44 o 
  17   2   2       25.92       27.31      5.03 o 
  18   2   2        0.06        2.30      4.16 o 
  19   2   2       33.99       52.38      6.73 o 
  20   2   2       28.12       28.43      6.73 o 
 -21   3   2        0.92        3.22      5.87 o 
 -20   3   2        6.71       -2.06      5.03 o 
 -19   3   2       48.88       48.80      7.33 o 
 -18   3   2        9.67        4.90      4.22 o 
 -17   3   2       40.08       33.17      5.05 o 
 -16   3   2       22.21        7.89      3.61 o 
 -15   3   2       34.91       32.15      4.50 o 
 -14   3   2        1.53        1.68      2.51 o 
 -13   3   2       91.97       81.48      5.18 o 
 -12   3   2      252.27      248.32      7.09 o 
 -11   3   2        1.50        0.44      1.82 o 
 -10   3   2      108.72       86.38      3.85 o 
  -9   3   2      551.91      546.02      8.61 o 
  -8   3   2      997.26     1030.53     13.43 o 
  -7   3   2      420.07      450.03      9.33 o 
  -6   3   2     1354.13     1583.77     16.03 o 
  -5   3   2      346.62      438.59      4.66 o 
  -4   3   2     1500.12     1433.48     12.63 o 
  -3   3   2      360.01      310.46      3.22 o 
  -2   3   2       67.11       49.97      1.31 o 
  -1   3   2      211.93      209.16      2.86 o 
   0   3   2     2168.54     2088.15     17.60 o 
   1   3   2     9595.88     9444.44     75.91 o 
   2   3   2      104.33      102.04      2.08 o 
   3   3   2     1294.75     1466.51     15.72 o 
   4   3   2     1536.94     1507.08     17.82 o 
   5   3   2     1593.94     1770.65     26.08 o 
   6   3   2     2959.04     2836.68     38.57 o 
   7   3   2        0.14       -0.63      1.54 o 
   8   3   2      228.96      274.00      7.42 o 
   9   3   2        0.21       -0.90      1.99 o 
  10   3   2      318.01      322.71      7.96 o 
  11   3   2        0.04       -2.05      2.24 o 
  12   3   2      136.53      128.91      5.96 o 
  13   3   2       74.67       65.50      5.66 o 
  14   3   2        3.84        6.45      3.44 o 
  15   3   2        2.63        5.70      3.59 o 
  16   3   2       25.56       20.87      5.89 o 
  17   3   2       18.17       29.86      5.13 o 
  18   3   2       39.07       34.71      5.64 o 
  19   3   2        9.15        7.26      4.74 o 
 -20   4   2       11.45        7.26      5.53 o 
 -19   4   2        0.87       -1.01      8.22 o 
 -18   4   2       63.71       79.82      8.51 o 
 -17   4   2       28.59       14.94      5.10 o 
 -16   4   2        7.54        0.37      3.43 o 
 -15   4   2       38.55       40.27      4.82 o 
 -14   4   2       12.20        8.65      2.69 o 
 -13   4   2      122.80      115.37      5.31 o 
 -12   4   2      150.60      142.64      5.41 o 
 -11   4   2      123.37      130.86      5.05 o 
 -10   4   2     1226.55     1202.45     17.47 o 
  -9   4   2       76.38       72.66      3.33 o 
  -8   4   2      298.05      295.18      5.28 o 
  -7   4   2       64.53       74.51      2.68 o 
  -6   4   2      109.52       77.25      2.22 o 
  -5   4   2     6208.45     6389.05     54.93 o 
  -4   4   2      959.92     1058.36      9.74 o 
  -3   4   2     1061.94     1086.58     11.18 o 
  -2   4   2     1982.30     2027.49     24.65 o 
  -1   4   2     2652.72     2626.81     28.88 o 
   0   4   2       50.66       54.02      1.79 o 
   1   4   2     1894.31     2018.42     19.35 o 
   2   4   2     3615.60     3932.76     34.42 o 
   3   4   2      231.17      202.23      3.24 o 
   4   4   2     1709.72     1591.39     16.26 o 
   5   4   2     1719.74     1920.32     20.82 o 
   6   4   2      552.40      551.88      8.15 o 
   7   4   2     1879.04     1855.75     24.83 o 
   8   4   2       22.64       17.73      2.67 o 
   9   4   2        8.20        3.04      3.27 o 
  10   4   2      434.47      436.87     10.57 o 
  11   4   2      123.22      108.31      7.78 o 
  12   4   2       13.64       12.40      2.94 o 
  13   4   2       44.24       44.20      4.20 o 
  14   4   2       59.72       60.99      5.51 o 
  15   4   2       30.68       27.92      4.50 o 
  16   4   2      145.82      160.08      8.82 o 
  17   4   2       40.82       52.50     11.34 o 
  18   4   2       10.14        3.30      5.24 o 
  19   4   2        8.76        2.61      6.85 o 
 -20   5   2       14.39       12.36     11.34 o 
 -19   5   2       12.03        9.87      5.39 o 
 -18   5   2       26.20       43.56      6.98 o 
 -17   5   2       12.10        7.19      4.72 o 
 -16   5   2        6.27        4.43      4.34 o 
 -15   5   2       12.27        9.16      4.23 o 
 -14   5   2       14.53       10.48      2.91 o 
 -13   5   2       16.29       12.90      2.80 o 
 -12   5   2        7.47        6.19      5.24 o 
 -11   5   2      113.65      104.56      4.77 o 
 -10   5   2       30.61       26.53      2.48 o 
  -9   5   2       75.21       66.93      3.01 o 
  -8   5   2        4.41        4.82      1.53 o 
  -7   5   2       75.39       69.41      2.74 o 
  -6   5   2      262.04      300.55      5.19 o 
  -5   5   2       39.88       37.57      1.79 o 
  -4   5   2       19.68       19.41      1.47 o 
  -3   5   2       86.32       75.81      2.18 o 
  -2   5   2     1211.49     1212.97     16.31 o 
  -1   5   2      384.62      498.42      8.14 o 
   0   5   2     2133.86     2377.62     24.29 o 
   1   5   2     1610.55     1549.76     16.59 o 
   2   5   2     1160.28     1267.18     12.15 o 
   3   5   2     1110.15     1155.04     12.33 o 
   4   5   2     1670.51     1533.26     15.85 o 
   5   5   2     2400.69     2597.05     31.84 o 
   6   5   2        0.20        0.89      1.29 o 
   7   5   2      492.93      479.95      8.19 o 
   8   5   2        0.60       -1.73      1.73 o 
   9   5   2        0.23       -1.99      1.99 o 
  10   5   2       88.52       85.21      6.71 o 
  11   5   2        3.20       -2.07      2.15 o 
  12   5   2        0.16       -1.06      2.16 o 
  13   5   2       92.56       78.07      4.64 o 
  14   5   2       10.23       12.53      3.26 o 
  15   5   2        1.34       -0.50      2.99 o 
  16   5   2       31.36       35.97      5.69 o 
  17   5   2       37.84       43.48      8.22 o 
  18   5   2       38.88       31.67      8.11 o 
  19   5   2       10.93       16.71      7.58 o 
 -19   6   2        8.24       14.24      8.04 o 
 -18   6   2       98.59      117.90     12.58 o 
 -17   6   2        7.30        6.84      6.60 o 
 -16   6   2        1.12       -4.04      4.04 o 
 -15   6   2       23.52       15.68      4.79 o 
 -14   6   2        0.06        0.84      3.22 o 
 -13   6   2       79.59       73.65      5.23 o 
 -12   6   2       11.03        7.71      2.98 o 
 -11   6   2      215.39      215.61      7.39 o 
 -10   6   2      252.08      266.06      6.78 o 
  -9   6   2      387.99      390.44      6.78 o 
  -8   6   2      123.60      132.72      3.85 o 
  -7   6   2      120.11      113.45      3.90 o 
  -6   6   2      180.31      184.46      3.65 o 
  -5   6   2       68.76       58.00      2.41 o 
  -4   6   2      685.02      684.99      8.76 o 
  -3   6   2      138.73      147.21      3.06 o 
  -2   6   2      505.79      483.31      8.64 o 
  -1   6   2      109.71       88.00      3.57 o 
   0   6   2       59.49       75.10      2.10 o 
   1   6   2      385.73      407.52      7.02 o 
   2   6   2        1.02       -0.55      1.18 o 
   3   6   2     3131.46     3142.43     30.12 o 
   4   6   2      355.25      343.03      5.40 o 
   5   6   2     1045.20     1097.65     15.22 o 
   6   6   2      343.01      371.48      6.31 o 
   7   6   2      367.38      357.03      6.46 o 
   8   6   2       28.31       26.33      2.92 o 
   9   6   2       13.92       10.32      2.79 o 
  10   6   2      556.30      549.65     13.19 o 
  11   6   2       70.60       74.13      4.72 o 
  12   6   2       45.53       47.94      4.35 o 
  13   6   2        0.04        1.32      3.19 o 
  14   6   2       36.75       38.76      5.45 o 
  15   6   2        6.76        8.32      4.59 o 
  16   6   2       62.53       62.31      6.90 o 
  17   6   2        0.28        0.81      5.39 o 
  18   6   2       11.19        9.83      7.14 o 
 -18   7   2        0.95       -5.39      5.39 o 
 -17   7   2        0.06       -5.15      5.15 o 
 -16   7   2        6.55       -2.58      5.10 o 
 -15   7   2       14.45       15.17      5.93 o 
 -14   7   2      204.56      211.40     34.45 o 
 -13   7   2        5.67       10.26      3.77 o 
 -12   7   2       28.02       28.86      3.87 o 
 -11   7   2      117.02      108.12      5.94 o 
 -10   7   2      223.26      219.56      6.64 o 
  -9   7   2      513.56      513.78     10.14 o 
  -8   7   2       35.05       38.23      3.40 o 
  -7   7   2     1059.56     1111.85     13.57 o 
  -6   7   2      246.91      239.99      5.93 o 
  -5   7   2      553.14      500.48      8.26 o 
  -4   7   2     1233.53     1243.44     13.26 o 
  -3   7   2       91.77       95.89      3.21 o 
  -2   7   2      373.74      371.99      7.33 o 
  -1   7   2       79.08       81.19      3.66 o 
   0   7   2       46.27       40.46      1.76 o 
   1   7   2       48.47       53.62      2.19 o 
   2   7   2     1195.02     1243.89     14.33 o 
   3   7   2       98.32      107.10      3.26 o 
   4   7   2       79.12       87.67      2.60 o 
   5   7   2        0.30        0.31      1.12 o 
   6   7   2       47.04       43.65      3.12 o 
   7   7   2      226.19      203.72      5.92 o 
   8   7   2       11.09        5.21      2.79 o 
   9   7   2      234.34      212.19      8.49 o 
  10   7   2        2.34        3.53      3.32 o 
  11   7   2       89.28       82.78      6.47 o 
  12   7   2       47.56       49.07      4.82 o 
  13   7   2      168.88      176.23      8.37 o 
  14   7   2      102.17      109.71     10.70 o 
  15   7   2       16.31       18.91      5.13 o 
  16   7   2       19.58       27.97      7.57 o 
  17   7   2        1.27       -3.51      5.83 o 
 -17   8   2        0.18       -1.24      5.39 o 
 -16   8   2       62.98       71.69      9.16 o 
 -15   8   2        6.81       14.21      9.49 o 
 -14   8   2       26.94       32.35      6.34 o 
 -13   8   2       18.01       20.48      5.38 o 
 -12   8   2       18.80       18.48      5.23 o 
 -11   8   2       65.76       60.92      6.55 o 
 -10   8   2        9.17       12.09      3.69 o 
  -9   8   2       58.36       54.98      4.42 o 
  -8   8   2       16.70       16.80      3.87 o 
  -7   8   2      171.86      183.49      6.28 o 
  -6   8   2      937.47      903.81     14.85 o 
  -5   8   2     1718.11     1664.42     20.27 o 
  -4   8   2      448.43      469.06      7.41 o 
  -3   8   2      213.37      198.67      4.17 o 
  -2   8   2      709.59      730.09     11.91 o 
  -1   8   2      133.46      119.02      7.40 o 
   0   8   2     2193.38     2089.35     24.20 o 
   1   8   2       92.53       87.90      3.11 o 
   2   8   2       25.49       16.47      2.12 o 
   3   8   2       58.06       48.84      3.06 o 
   4   8   2       67.01       60.38      4.21 o 
   5   8   2      877.91      800.24     18.16 o 
   6   8   2      127.46      129.28      6.72 o 
   7   8   2        3.85        2.52      3.29 o 
   8   8   2      542.73      545.07     14.18 o 
   9   8   2      172.28      170.63      8.23 o 
  10   8   2      105.09      106.47      7.29 o 
  11   8   2       14.49       21.96      4.68 o 
  12   8   2        7.72        0.80      3.27 o 
  13   8   2      112.22       97.89      7.50 o 
  14   8   2       20.61       20.98      5.23 o 
  15   8   2       16.33       17.40      5.21 o 
  16   8   2       39.59       47.97     10.11 o 
 -16   9   2       20.81       22.99      7.01 o 
 -15   9   2       59.41       69.99      8.86 o 
 -14   9   2        2.92        0.37      4.64 o 
 -13   9   2        3.26        2.10      4.75 o 
 -12   9   2        3.97        5.98      3.70 o 
 -11   9   2       24.59       32.36      4.79 o 
 -10   9   2       45.53       48.37      4.60 o 
  -9   9   2       82.74       78.58      6.01 o 
  -8   9   2        4.47        7.71      2.90 o 
  -7   9   2        1.47        6.81      2.73 o 
  -6   9   2       54.66       55.91      4.01 o 
  -5   9   2       19.66       24.77      3.05 o 
  -4   9   2       20.80       20.44      2.57 o 
  -3   9   2       46.99       39.45      4.60 o 
  -2   9   2        1.92        0.34      3.68 o 
  -1   9   2        1.42       -0.08      3.24 o 
   0   9   2       56.46       52.28      7.71 o 
   1   9   2       15.08       19.85      3.45 o 
   2   9   2       16.26       12.48      2.60 o 
   3   9   2       32.37       46.20      3.60 o 
   4   9   2       53.33       66.69      4.47 o 
   5   9   2       11.54        8.20      3.17 o 
   6   9   2       22.27       29.75      4.30 o 
   7   9   2        0.37       -3.19      3.19 o 
   8   9   2       23.03       18.23      4.69 o 
   9   9   2      130.22      125.87      8.93 o 
  10   9   2       19.06       18.06      4.55 o 
  11   9   2        0.95       -0.56      7.55 o 
  12   9   2        4.19       -0.18      3.40 o 
  13   9   2        0.18       -2.99      3.44 o 
  14   9   2        0.10       -3.21      4.25 o 
  15   9   2        1.40        1.93      9.08 o 
 -15  10   2        5.76        5.24      5.75 o 
 -14  10   2        7.48        9.13      5.85 o 
 -13  10   2       96.25      118.98     10.10 o 
 -12  10   2       30.49       28.15      5.04 o 
 -11  10   2       68.08       85.71      6.78 o 
 -10  10   2       26.95       35.49      4.48 o 
  -9  10   2        0.04        0.93      3.03 o 
  -8  10   2      141.90      132.75      6.88 o 
  -7  10   2       73.74       65.20      4.82 o 
  -6  10   2       24.19       34.39      3.64 o 
  -5  10   2        7.74        2.52      2.28 o 
  -4  10   2      116.07      124.46     10.53 o 
  -3  10   2        2.49        0.70      3.40 o 
  -2  10   2       88.50       78.63      7.64 o 
  -1  10   2      423.33      403.36     12.02 o 
   0  10   2       11.35        9.28      3.90 o 
   1  10   2        4.22        1.43      2.26 o 
   2  10   2       35.00       43.50      3.70 o 
   3  10   2      452.04      429.36     10.05 o 
   4  10   2      179.92      172.73      6.66 o 
   5  10   2       27.57       41.62      4.57 o 
   6  10   2       30.78       32.48      4.93 o 
   7  10   2        0.01       -3.23      3.23 o 
   8  10   2        2.86        5.70      3.96 o 
   9  10   2        0.94        1.04      5.01 o 
  10  10   2       78.02       80.15      7.12 o 
  11  10   2        0.02        4.00      3.69 o 
  12  10   2        0.11       -3.08      3.50 o 
  13  10   2       15.57       21.84      4.79 o 
 -13  11   2       12.96       15.68      9.49 o 
 -12  11   2       61.31       78.38     13.20 o 
 -11  11   2        2.25        6.69      5.97 o 
 -10  11   2       11.04       16.03      5.38 o 
  -9  11   2       25.64       23.33      5.27 o 
  -8  11   2        0.06        1.89      5.11 o 
  -7  11   2       13.21       18.06      4.79 o 
  -6  11   2       53.86       58.98      6.35 o 
  -5  11   2       34.62       32.53      6.11 o 
  -4  11   2        2.07        3.85      3.94 o 
  -3  11   2      109.93      119.75     11.45 o 
  -2  11   2        4.86        8.56      5.03 o 
  -1  11   2        4.90        3.08      3.69 o 
   0  11   2        3.23        6.87      4.83 o 
   1  11   2       11.23        8.37      3.69 o 
   2  11   2        0.01        0.43      3.79 o 
   3  11   2        2.44        7.09      4.20 o 
   4  11   2        5.38        3.13      2.91 o 
   5  11   2        6.96        8.53      4.54 o 
   6  11   2        1.35       -0.27      3.35 o 
   7  11   2       11.03       14.91      6.79 o 
   8  11   2      104.94      110.06      7.73 o 
   9  11   2        1.30       -0.07      4.13 o 
  10  11   2        2.09       -0.22      4.20 o 
  11  11   2        9.84        5.24      4.32 o 
 -10  12   2        7.26        5.94      4.96 o 
  -9  12   2        1.52       -0.51      4.35 o 
  -8  12   2        7.52       17.19      5.22 o 
  -7  12   2        6.36       10.34      6.13 o 
  -6  12   2       19.76       28.95      5.45 o 
  -5  12   2        0.03       -1.29      3.99 o 
  -4  12   2       33.56       41.24      5.80 o 
  -3  12   2       33.79       39.43      9.78 o 
  -2  12   2        0.01       -0.62      3.94 o 
  -1  12   2       32.58       31.28      5.14 o 
   0  12   2       18.23       19.29      4.65 o 
   1  12   2       28.16       29.27      6.13 o 
   2  12   2       16.54        8.90      6.96 o 
   3  12   2        0.04        1.20      3.94 o 
   4  12   2       28.74       26.54      6.45 o 
   5  12   2        0.50        6.60      7.84 o 
   6  12   2        9.96       11.96      5.49 o 
   7  12   2       66.12       62.16     12.17 o 
   8  12   2        0.48        2.15      5.34 o 
   9  12   2        1.44        4.69      5.72 o 
  -7  13   2        1.69        7.38      5.14 o 
  -6  13   2       33.12       13.61      6.98 o 
  -5  13   2       13.46        2.25     13.20 o 
  -4  13   2       11.26        4.13      6.60 o 
  -3  13   2        1.63       -1.00      6.27 o 
  -2  13   2        2.95       -2.93      5.97 o 
  -1  13   2        2.90       11.04      6.81 o 
   0  13   2        0.05       -1.74      6.27 o 
   1  13   2       24.57       29.44      7.73 o 
   2  13   2        0.35        3.76      6.27 o 
   3  13   2        0.01       -1.68      5.81 o 
   4  13   2        0.04        5.78     10.31 o 
   5  13   2       60.49       66.42     14.44 o 
 -21   1   3        4.64        9.53      6.56 o 
 -20   1   3        0.31       -1.14      4.12 o 
 -19   1   3        8.65       15.04      4.74 o 
 -18   1   3       43.15       46.00      5.77 o 
 -17   1   3      178.67      167.07      8.92 o 
 -16   1   3       41.76       55.30      5.51 o 
 -15   1   3        5.01        0.42      3.03 o 
 -14   1   3      631.90      593.53     13.92 o 
 -13   1   3      113.27      110.94      4.92 o 
 -12   1   3       75.32       65.31      4.79 o 
 -11   1   3     1025.28      938.28     15.52 o 
 -10   1   3     2704.83     2675.70     33.82 o 
  -9   1   3      543.10      522.67      8.96 o 
  -8   1   3     1843.83     2167.58     27.39 o 
  -7   1   3      228.69      219.93      4.35 o 
  -6   1   3      947.07      919.93     10.47 o 
  -5   1   3       47.89       48.64      1.61 o 
  -4   1   3     2363.92     2454.42     20.70 o 
  -3   1   3     3021.22     3079.59     27.12 o 
  -2   1   3    13438.88    13333.35    120.47 o 
  -1   1   3    12375.05    12872.30    116.28 o 
   0   1   3     2264.75     2285.47     21.80 o 
   1   1   3     1605.50     1659.16     16.31 o 
   2   1   3     1509.40     1428.01     14.40 o 
   3   1   3     1198.89     1157.59     12.20 o 
   4   1   3        6.88        2.72      1.10 o 
   5   1   3      143.75      181.11      8.09 o 
   6   1   3     3511.39     3789.94     51.88 o 
   7   1   3      301.68      314.31      6.97 o 
   8   1   3       21.49       33.96      2.87 o 
   9   1   3     1325.00     1366.73     22.59 o 
  10   1   3       28.75       27.22      2.98 o 
  11   1   3      954.23      910.63     15.83 o 
  12   1   3       64.70       60.31      8.81 o 
  13   1   3        3.00        4.70      3.24 o 
  14   1   3      356.16      367.63     11.48 o 
  15   1   3      227.62      247.88      9.93 o 
  16   1   3        0.24        2.44      3.99 o 
  17   1   3       16.84       15.35      4.73 o 
  18   1   3      100.62      114.23      8.34 o 
  19   1   3       36.61       51.51      6.63 o 
 -21   2   3        4.13        0.46      5.23 o 
 -20   2   3        4.85        4.01      4.52 o 
 -19   2   3        3.50       -0.01      4.22 o 
 -18   2   3       39.72       27.41      5.12 o 
 -17   2   3        0.57        0.95      3.53 o 
 -16   2   3        0.47       -0.87      3.35 o 
 -15   2   3       22.51       26.23      4.26 o 
 -14   2   3       61.56       56.21      3.68 o 
 -13   2   3      706.91      650.77     11.50 o 
 -12   2   3      194.50      197.17      5.40 o 
 -11   2   3      818.51      778.45     12.37 o 
 -10   2   3      507.57      452.35      7.24 o 
  -9   2   3      656.87      721.21      9.94 o 
  -8   2   3      848.75      903.39     10.80 o 
  -7   2   3     1608.19     1659.94     16.50 o 
  -6   2   3     5453.36     5450.13     49.73 o 
  -5   2   3       66.97       64.96      2.16 o 
  -4   2   3       20.50       22.11      0.96 o 
  -3   2   3      318.51      300.19      3.31 o 
  -2   2   3      213.14      229.02      2.95 o 
  -1   2   3     1720.56     1806.23     15.45 o 
   0   2   3     2705.08     2657.97     25.10 o 
   1   2   3       17.78       26.11      1.60 o 
   2   2   3      280.59      291.53      4.14 o 
   3   2   3     2781.53     2905.03     29.76 o 
   4   2   3     1782.26     1845.20     20.73 o 
   5   2   3      101.72      113.13      5.26 o 
   6   2   3       63.72       59.77      3.13 o 
   7   2   3      741.80      794.56     14.23 o 
   8   2   3       13.54       19.57      2.65 o 
   9   2   3      147.18      151.10      5.98 o 
  10   2   3       51.93       35.71      3.87 o 
  11   2   3       72.87       60.50      4.26 o 
  12   2   3       21.27       22.68      3.49 o 
  13   2   3       44.46       47.65      4.99 o 
  14   2   3      289.07      287.65     11.25 o 
  15   2   3       18.02       11.52      4.12 o 
  16   2   3       17.15       15.16      4.58 o 
  17   2   3       60.26       61.70      6.37 o 
  18   2   3       59.21       65.79      6.79 o 
  19   2   3       27.42       40.00      6.16 o 
 -21   3   3        2.32        5.67      5.78 o 
 -20   3   3       20.20       33.74      6.81 o 
 -19   3   3      203.96      210.46     12.55 o 
 -18   3   3       31.17       21.59      4.91 o 
 -17   3   3        1.08        1.92      3.62 o 
 -16   3   3        7.45        8.10      3.78 o 
 -15   3   3      599.00      627.07     14.83 o 
 -14   3   3     1971.46     1866.38     26.32 o 
 -13   3   3      275.04      266.01      6.89 o 
 -12   3   3      198.75      195.12      8.45 o 
 -11   3   3       33.71       25.63      2.51 o 
 -10   3   3      247.53      245.27      5.88 o 
  -9   3   3      297.49      290.99      5.72 o 
  -8   3   3     1352.61     1366.75     19.20 o 
  -7   3   3       30.06       37.61      2.12 o 
  -6   3   3       36.52       55.50      1.82 o 
  -5   3   3      941.54     1013.12      8.62 o 
  -4   3   3      612.47      577.20      5.93 o 
  -3   3   3      162.26      140.98      2.23 o 
  -2   3   3       73.46       83.31      1.44 o 
  -1   3   3     1729.12     1738.03     14.93 o 
   0   3   3      772.40      784.90      7.90 o 
   1   3   3       31.33       37.19      1.48 o 
   2   3   3     6275.93     6239.65     61.38 o 
   3   3   3     4915.79     5017.47     54.11 o 
   4   3   3      842.02     1043.81     13.35 o 
   5   3   3     1602.79     1638.10     21.73 o 
   6   3   3      765.58      805.85     12.54 o 
   7   3   3       65.31       71.87      4.02 o 
   8   3   3      982.92      929.51     16.50 o 
   9   3   3        0.39       -0.39      2.20 o 
  10   3   3      117.74      120.58     10.27 o 
  11   3   3      698.77      675.03     18.55 o 
  12   3   3        6.49       -1.98      2.54 o 
  13   3   3      356.22      351.19      9.48 o 
  14   3   3      124.88      119.12      9.05 o 
  15   3   3      277.89      277.63     13.04 o 
  16   3   3        3.77        5.71      3.85 o 
  17   3   3        3.18        1.02      4.15 o 
  18   3   3       20.83       48.13      6.16 o 
  19   3   3        1.25       -1.98      4.57 o 
 -21   4   3        0.50        2.52      5.52 o 
 -20   4   3        0.01       -0.22      5.22 o 
 -19   4   3       63.43       59.38     11.09 o 
 -18   4   3       10.58        9.68      5.23 o 
 -17   4   3        0.61       -3.93      3.93 o 
 -16   4   3        8.53        5.64      3.74 o 
 -15   4   3       78.22       70.38      5.77 o 
 -14   4   3        0.89        1.89      3.01 o 
 -13   4   3      278.88      284.51      7.37 o 
 -12   4   3        0.21        0.71      2.07 o 
 -11   4   3       98.24      110.11      4.47 o 
 -10   4   3       96.63       98.72      3.81 o 
  -9   4   3      371.31      342.88      7.74 o 
  -8   4   3      306.56      317.53      5.41 o 
  -7   4   3      786.50      696.71      8.26 o 
  -6   4   3      730.97      774.22      8.80 o 
  -5   4   3      580.03      549.64      6.28 o 
  -4   4   3     4327.13     4479.42     36.84 o 
  -3   4   3      631.96      642.26      7.87 o 
  -2   4   3      125.05      118.18      3.19 o 
  -1   4   3     2628.07     2865.21     28.86 o 
   0   4   3      498.52      541.81      6.85 o 
   1   4   3     3784.23     3866.54     35.93 o 
   2   4   3     4176.61     4599.32     45.74 o 
   3   4   3      994.68     1151.07     13.17 o 
   4   4   3      153.79      156.95      3.66 o 
   5   4   3      868.32      902.66     14.48 o 
   6   4   3      546.55      501.01      9.03 o 
   7   4   3      442.10      406.44      9.22 o 
   8   4   3      128.43      123.48      5.93 o 
   9   4   3       42.78       37.81      3.64 o 
  10   4   3        8.91        8.08      2.83 o 
  11   4   3       19.17       25.57      3.70 o 
  12   4   3      564.99      527.50     13.96 o 
  13   4   3        8.10       13.24      3.26 o 
  14   4   3        0.00       -2.64      2.64 o 
  15   4   3       20.46       19.05      4.17 o 
  16   4   3       29.36       35.18      5.39 o 
  17   4   3      124.91      123.63      8.40 o 
  18   4   3        2.56        1.86      6.13 o 
  19   4   3        1.47        1.94      6.56 o 
 -20   5   3       27.10       37.14      8.37 o 
 -19   5   3        0.59       -3.18      4.96 o 
 -18   5   3       23.45       33.05      6.51 o 
 -17   5   3        0.36       -3.19      4.06 o 
 -16   5   3       20.27       19.55      5.87 o 
 -15   5   3        5.34        2.19      4.04 o 
 -14   5   3        0.57       -3.29      3.29 o 
 -13   5   3       24.74       17.46      2.92 o 
 -12   5   3      222.86      207.48      6.19 o 
 -11   5   3      338.81      346.31      7.81 o 
 -10   5   3      345.81      348.59      8.66 o 
  -9   5   3      790.06      776.96     12.63 o 
  -8   5   3      384.56      420.45      6.67 o 
  -7   5   3     1645.73     1600.97     22.28 o 
  -6   5   3      341.51      328.59      5.28 o 
  -5   5   3     1708.71     1690.67     18.45 o 
  -4   5   3      206.58      221.36      4.01 o 
  -3   5   3     2707.14     2729.31     31.90 o 
  -2   5   3     2989.33     2959.31     36.11 o 
  -1   5   3     2637.62     2543.00     31.47 o 
   0   5   3       23.73       19.17      1.21 o 
   1   5   3       11.72        9.26      1.79 o 
   2   5   3     3712.09     3920.29     41.07 o 
   3   5   3      684.60      732.42     10.21 o 
   4   5   3      612.25      604.90      8.32 o 
   5   5   3      178.09      169.84      4.37 o 
   6   5   3        7.08        2.49      2.00 o 
   7   5   3      152.89      141.06      4.58 o 
   8   5   3       22.16       25.82      2.87 o 
   9   5   3      286.83      296.82      7.49 o 
  10   5   3       49.11       47.50      3.89 o 
  11   5   3      256.29      247.20      8.25 o 
  12   5   3       16.00       14.19      3.24 o 
  13   5   3       16.68       13.69      3.28 o 
  14   5   3       51.71       49.87      4.74 o 
  15   5   3      165.59      178.45      9.29 o 
  16   5   3        4.72       10.56      4.63 o 
  17   5   3        0.13       -4.34      4.34 o 
  18   5   3        2.22       12.33     10.11 o 
 -19   6   3        9.17        6.51      6.56 o 
 -18   6   3        9.95        6.28      6.04 o 
 -17   6   3       25.01       38.09      6.37 o 
 -16   6   3       85.70       89.08      8.07 o 
 -15   6   3      160.74      157.48      9.79 o 
 -14   6   3        0.01       -0.53      3.69 o 
 -13   6   3       72.33       74.62      7.80 o 
 -12   6   3      126.62      144.43      8.81 o 
 -11   6   3     1601.56     1566.33     32.43 o 
 -10   6   3        2.66        0.56      2.00 o 
  -9   6   3       22.27       27.60      2.58 o 
  -8   6   3      148.80      150.80      4.46 o 
  -7   6   3       39.57       36.52      2.11 o 
  -6   6   3       85.93       87.93      3.21 o 
  -5   6   3        8.88        6.79      1.84 o 
  -4   6   3       15.39       16.62      1.64 o 
  -3   6   3        0.86       -0.99      1.66 o 
  -2   6   3     1583.52     1659.65     25.45 o 
  -1   6   3     1292.39     1256.32     17.45 o 
   0   6   3      804.61      827.97      9.93 o 
   1   6   3      134.12      181.87      4.17 o 
   2   6   3      399.33      385.75      6.40 o 
   3   6   3        5.21        2.85      1.40 o 
   4   6   3       83.55       76.13      3.24 o 
   5   6   3      240.25      228.23      5.66 o 
   6   6   3        9.51       14.03      2.05 o 
   7   6   3        2.77        4.52      1.84 o 
   8   6   3      687.20      672.37     12.02 o 
   9   6   3      122.79      116.16      5.34 o 
  10   6   3        4.41        3.99      2.54 o 
  11   6   3       38.26       42.48      4.59 o 
  12   6   3        1.48       -0.09      2.99 o 
  13   6   3        2.46        4.19      3.24 o 
  14   6   3       33.23       38.19      4.99 o 
  15   6   3       14.92       15.18      5.17 o 
  16   6   3       23.40       22.62      9.06 o 
  17   6   3        0.85        6.99      6.52 o 
 -18   7   3       16.18       12.40      6.52 o 
 -17   7   3        3.43        1.65      5.54 o 
 -16   7   3        6.10        9.26      7.01 o 
 -15   7   3       17.95       10.25      5.64 o 
 -14   7   3       22.77       18.62      8.04 o 
 -13   7   3       34.08       31.93      4.24 o 
 -12   7   3      114.18      113.47      9.53 o 
 -11   7   3      388.40      397.22     10.36 o 
 -10   7   3      511.04      515.68     13.65 o 
  -9   7   3      334.99      332.35      7.87 o 
  -8   7   3        2.45        2.02      2.30 o 
  -7   7   3      211.14      228.95      5.38 o 
  -6   7   3      517.25      541.67      8.50 o 
  -5   7   3      153.38      140.78      3.54 o 
  -4   7   3       57.92       62.40      2.27 o 
  -3   7   3       30.49       30.88      3.14 o 
  -2   7   3      182.41      194.51      5.39 o 
  -1   7   3       42.91       52.08      3.25 o 
   0   7   3        0.13        1.28      1.90 o 
   1   7   3        1.24        0.49      1.28 o 
   2   7   3      815.82      828.09     10.60 o 
   3   7   3      326.43      297.66      5.80 o 
   4   7   3      142.17      138.84      3.63 o 
   5   7   3      111.34      112.49      5.75 o 
   6   7   3       57.34       57.80      6.01 o 
   7   7   3        9.50        9.44      2.99 o 
   8   7   3       97.27       92.03      7.09 o 
   9   7   3      145.87      127.45      7.46 o 
  10   7   3       68.70       71.26      7.42 o 
  11   7   3       81.61       71.77      6.41 o 
  12   7   3       38.59       37.14      5.32 o 
  13   7   3        5.81       -3.89      3.89 o 
  14   7   3        0.57       -1.85      3.39 o 
  15   7   3       12.89       17.82      6.05 o 
  16   7   3        1.23        2.28      4.75 o 
 -17   8   3        5.95       -5.23      5.23 o 
 -16   8   3       11.76       19.89      6.69 o 
 -15   8   3       38.47       52.49      7.73 o 
 -14   8   3        3.85        3.94      4.75 o 
 -13   8   3        0.11       -1.27      4.16 o 
 -12   8   3       23.84       20.06      4.20 o 
 -11   8   3       15.85        8.85      3.16 o 
 -10   8   3       37.30       24.49      3.57 o 
  -9   8   3       20.29       32.38      3.93 o 
  -8   8   3      769.81      778.05     13.17 o 
  -7   8   3       61.20       62.96      3.76 o 
  -6   8   3        8.40       14.79      2.46 o 
  -5   8   3        7.27        8.28      1.57 o 
  -4   8   3        1.86        3.65      5.00 o 
  -3   8   3       89.97       95.01      5.06 o 
  -2   8   3        8.95       13.73      2.96 o 
  -1   8   3      429.40      444.15      9.96 o 
   0   8   3        6.66        3.04      2.62 o 
   1   8   3        1.36        2.85      1.34 o 
   2   8   3      176.43      190.14      4.56 o 
   3   8   3      108.77      125.08      5.00 o 
   4   8   3       51.07       51.05      4.38 o 
   5   8   3      105.05      128.77      6.70 o 
   6   8   3      311.65      294.20      9.67 o 
   7   8   3       13.72       13.60      4.96 o 
   8   8   3       98.14      100.70      6.85 o 
   9   8   3       43.80       34.56      4.89 o 
  10   8   3       38.85       32.25      5.06 o 
  11   8   3        5.01        7.72      4.06 o 
  12   8   3       58.88       73.77      7.06 o 
  13   8   3       16.18       18.71      4.32 o 
  14   8   3        7.74        9.85      4.20 o 
  15   8   3       13.30       25.29      5.77 o 
 -16   9   3        5.85       10.95      6.34 o 
 -15   9   3       25.51       38.97      7.40 o 
 -14   9   3        9.78        8.71      8.66 o 
 -13   9   3       25.25       18.62      5.55 o 
 -12   9   3        0.06       -1.90      3.56 o 
 -11   9   3       36.73       40.58      4.51 o 
 -10   9   3       10.51        7.57      3.16 o 
  -9   9   3        0.77        4.04      2.89 o 
  -8   9   3       98.10      115.17      5.62 o 
  -7   9   3        3.20        3.11      2.53 o 
  -6   9   3        4.16        3.60      2.26 o 
  -5   9   3      120.61      110.90      6.98 o 
  -4   9   3       66.11       60.94      5.58 o 
  -3   9   3      543.16      553.54     14.19 o 
  -2   9   3        2.37       -0.52      3.57 o 
  -1   9   3      239.92      208.95     11.23 o 
   0   9   3      275.96      261.27      9.45 o 
   1   9   3       38.52       52.75      4.09 o 
   2   9   3        0.81        3.55      2.20 o 
   3   9   3      335.58      314.30      8.12 o 
   4   9   3      146.56      135.61      6.54 o 
   5   9   3        6.60        6.17      3.18 o 
   6   9   3        0.83        1.00      3.07 o 
   7   9   3       11.76       12.04      6.73 o 
   8   9   3       91.15       72.58      8.16 o 
   9   9   3        4.43       -1.91      3.51 o 
  10   9   3       38.03       39.35      7.64 o 
  11   9   3        0.36       -3.04      3.72 o 
  12   9   3       20.73       21.16      5.23 o 
  13   9   3        0.29        3.57      3.84 o 
  14   9   3        1.36       -1.34      3.92 o 
 -15  10   3        0.24       -4.95      5.15 o 
 -14  10   3        8.03       13.06      5.55 o 
 -13  10   3        4.69        2.66     10.31 o 
 -12  10   3        0.43       -0.85      4.65 o 
 -11  10   3       24.34       28.39      4.18 o 
 -10  10   3        8.00        6.92      5.30 o 
  -9  10   3        7.89        8.46      3.24 o 
  -8  10   3        2.14       -2.81      2.81 o 
  -7  10   3        0.82       -1.03      3.94 o 
  -6  10   3       26.74        9.04      4.11 o 
  -5  10   3       86.91       88.52      6.81 o 
  -4  10   3       71.84       70.46      6.25 o 
  -3  10   3        0.15        2.72      3.49 o 
  -2  10   3        9.81       11.10      3.99 o 
  -1  10   3      114.50       96.43      6.80 o 
   0  10   3        0.63       -1.85      3.30 o 
   1  10   3       16.48       27.75      7.46 o 
   2  10   3       18.32       11.71      2.75 o 
   3  10   3       96.58       93.80      7.91 o 
   4  10   3       31.23       26.44      7.84 o 
   5  10   3        3.30        2.45      3.22 o 
   6  10   3       11.96        8.95      3.53 o 
   7  10   3       44.36       42.63      7.81 o 
   8  10   3       18.85       10.75      4.25 o 
   9  10   3       10.24       10.36      4.45 o 
  10  10   3        3.14        1.30      4.75 o 
  11  10   3       29.13       33.84      5.84 o 
  12  10   3       89.85      115.84      7.60 o 
  13  10   3        1.38        7.13      4.31 o 
 -13  11   3       20.39       11.55      9.08 o 
 -12  11   3        0.34        1.65      8.25 o 
 -11  11   3       22.59       27.57      7.28 o 
 -10  11   3       63.74       73.51      7.27 o 
  -9  11   3       35.28       41.00      5.95 o 
  -8  11   3        8.53       11.66      4.65 o 
  -7  11   3       40.23       40.00      5.75 o 
  -6  11   3        4.91       -1.02      3.99 o 
  -5  11   3        6.15       10.07      4.23 o 
  -4  11   3       13.45       10.81      4.18 o 
  -3  11   3       20.25       29.80      4.92 o 
  -2  11   3      125.40      109.16      7.52 o 
  -1  11   3        4.37        6.80      3.88 o 
   0  11   3      106.36      126.49     17.08 o 
   1  11   3        0.03        1.74      3.55 o 
   2  11   3        0.29        0.12      3.60 o 
   3  11   3        3.18       -1.50      4.74 o 
   4  11   3       18.45        9.03      4.86 o 
   5  11   3        0.42       -4.54      4.54 o 
   6  11   3        0.00       -4.86      4.86 o 
   7  11   3        6.43        3.03      3.72 o 
   8  11   3      115.07      117.62      7.98 o 
   9  11   3       38.89       55.93      6.48 o 
  10  11   3        0.01        8.52      4.57 o 
  11  11   3        0.29        0.40      4.49 o 
 -10  12   3       49.81       44.55      6.67 o 
  -9  12   3        1.74        2.02      6.99 o 
  -8  12   3        0.03       -3.96      3.96 o 
  -7  12   3        0.97       -1.29      4.19 o 
  -6  12   3       56.69       62.11      6.77 o 
  -5  12   3       20.66       15.39      4.77 o 
  -4  12   3        3.07        5.40      4.42 o 
  -3  12   3       26.14       24.73      6.62 o 
  -2  12   3       22.09       17.95      4.73 o 
  -1  12   3       56.06       53.17      6.12 o 
   0  12   3        6.40        8.35      4.29 o 
   1  12   3       62.23       46.77      5.88 o 
   2  12   3        0.68       -4.10      4.10 o 
   3  12   3       19.29       26.64      6.39 o 
   4  12   3        8.61        6.69      5.18 o 
   5  12   3       21.28       20.34      5.87 o 
   6  12   3        7.83        9.72      9.28 o 
   7  12   3       26.06       32.92      7.04 o 
   8  12   3        0.81        5.87      5.72 o 
  -6  13   3        6.67        9.63      5.09 o 
  -5  13   3        0.00        6.41      4.90 o 
  -4  13   3        2.60        5.22      4.70 o 
  -3  13   3        5.36        0.96      4.45 o 
  -2  13   3       62.06       98.63     11.07 o 
  -1  13   3       42.14       48.04      8.69 o 
   0  13   3        0.12       -0.07      5.97 o 
   1  13   3        5.54        6.19      9.49 o 
   2  13   3       22.41       37.13     11.96 o 
   3  13   3       29.91       57.34     13.20 o 
   4  13   3       33.12       47.44     12.79 o 
 -22   0   4        4.11        4.30      7.43 o 
 -21   0   4        3.63       -5.75      5.75 o 
 -20   0   4        0.11       -5.68      5.68 o 
 -19   0   4       40.99       31.27      7.92 o 
 -18   0   4       97.28       95.76     10.35 o 
 -17   0   4        9.41        4.54      7.43 o 
 -16   0   4        8.58        9.90      5.25 o 
 -15   0   4      363.21      391.23     15.90 o 
 -14   0   4      207.46      188.33     10.79 o 
 -13   0   4       27.19       35.47      2.89 o 
 -12   0   4      100.48      113.27      8.46 o 
 -11   0   4       61.74       66.98     16.09 o 
 -10   0   4      340.94      396.03     14.23 o 
  -9   0   4     4240.07     4245.91     82.70 o 
  -8   0   4      558.79      551.70     30.94 o 
  -7   0   4     1047.52      951.59     22.02 o 
  -6   0   4     7530.85     7645.09    115.52 o 
  -5   0   4     3011.20     2933.97     39.12 o 
  -4   0   4     2040.04     1998.27     28.00 o 
  -3   0   4       76.62       79.62      3.17 o 
  -2   0   4     3418.08     3391.52     51.21 o 
  -1   0   4     1341.13     1211.35     25.37 o 
   0   0   4     6996.15     7049.11     91.63 o 
   1   0   4     4187.59     4018.92     60.44 o 
   2   0   4    14018.06    14254.80    211.42 o 
   3   0   4       65.31       50.34      5.84 o 
   4   0   4     8475.72     8541.32    157.81 o 
   5   0   4     6523.64     6962.26    130.10 o 
   6   0   4     7653.62     7801.97    145.71 o 
   7   0   4     1700.16     1506.08     33.55 o 
   8   0   4     2523.32     2565.51     53.38 o 
   9   0   4      724.21      755.46     21.03 o 
  10   0   4     2018.53     2073.89     37.55 o 
  11   0   4       86.92       78.42      6.26 o 
  12   0   4      146.99      124.39      9.92 o 
  13   0   4       23.58       24.08      6.11 o 
  14   0   4        4.71        2.68      4.96 o 
  15   0   4       17.82       19.79      6.56 o 
  16   0   4       35.10       35.60      7.57 o 
  17   0   4       12.39       23.30      7.14 o 
  18   0   4        9.31        4.13      6.42 o 
  19   0   4       40.23       51.70     17.74 o 
 -21   1   4        1.67        1.49      8.22 o 
 -20   1   4        1.44       -2.07      4.21 o 
 -19   1   4       12.20       14.40      4.86 o 
 -18   1   4        2.61        0.86      3.96 o 
 -17   1   4      132.42      148.98      8.65 o 
 -16   1   4        1.54        2.16      3.42 o 
 -15   1   4       26.87       15.80      3.81 o 
 -14   1   4       25.97       26.21      4.00 o 
 -13   1   4      348.77      352.85      9.94 o 
 -12   1   4        3.87       -1.84      2.41 o 
 -11   1   4       61.44       56.62      3.93 o 
 -10   1   4        5.16        9.78      1.77 o 
  -9   1   4      230.28      274.65      7.11 o 
  -8   1   4      803.48      830.25     12.18 o 
  -7   1   4       14.83       28.81      2.11 o 
  -6   1   4     1207.02     1122.74     13.81 o 
  -5   1   4      206.29      195.81      4.70 o 
  -4   1   4     1400.24     1393.82     13.41 o 
  -3   1   4     1008.55      811.52      9.00 o 
  -2   1   4     2286.82     2447.42     23.61 o 
  -1   1   4       51.40       50.21      1.92 o 
   0   1   4     6747.35     6843.63     62.93 o 
   1   1   4      581.06      522.18      6.48 o 
   2   1   4      462.97      502.88      7.82 o 
   3   1   4      733.80      770.42     11.40 o 
   4   1   4      133.24      131.83      4.05 o 
   5   1   4       52.76       46.91      3.13 o 
   6   1   4      126.92      162.40      5.51 o 
   7   1   4      108.81       98.92      4.84 o 
   8   1   4        5.56        4.22      2.09 o 
   9   1   4      220.09      230.12      8.30 o 
  10   1   4        0.31        1.19      2.20 o 
  11   1   4      119.27       99.34      5.27 o 
  12   1   4       80.68       81.20      5.28 o 
  13   1   4        2.42       -3.05      3.05 o 
  14   1   4       98.04       98.08      6.91 o 
  15   1   4        8.44        5.47      3.80 o 
  16   1   4        0.23       -3.48      3.48 o 
  17   1   4        0.57       12.01      4.68 o 
  18   1   4       15.69       16.73      5.14 o 
  19   1   4       30.32       30.67      6.08 o 
 -21   2   4        4.53       -4.49      5.31 o 
 -20   2   4        7.61       11.53      5.61 o 
 -19   2   4       43.36       44.59      6.05 o 
 -18   2   4      110.93       90.66      7.26 o 
 -17   2   4       98.50       91.68      6.93 o 
 -16   2   4       15.52        5.94      3.64 o 
 -15   2   4      301.89      293.08     10.77 o 
 -14   2   4       22.33       20.70      3.95 o 
 -13   2   4     1019.91      963.60     26.20 o 
 -12   2   4      117.86      101.64      4.61 o 
 -11   2   4      209.71      224.88      5.94 o 
 -10   2   4        5.09        5.06      1.78 o 
  -9   2   4      881.24      908.48     12.61 o 
  -8   2   4      304.34      280.52      4.86 o 
  -7   2   4      342.57      375.63      5.63 o 
  -6   2   4      183.82      149.60      3.37 o 
  -5   2   4     1820.54     1929.79     20.12 o 
  -4   2   4      125.28      151.92      2.70 o 
  -3   2   4    13287.82    12999.43    110.14 o 
  -2   2   4     3864.40     3827.38     33.71 o 
  -1   2   4     2973.66     2824.93     26.97 o 
   0   2   4       27.28       27.20      1.48 o 
   1   2   4     1699.96     1725.51     18.48 o 
   2   2   4       11.52        3.39      1.21 o 
   3   2   4     3303.45     3227.90     44.12 o 
   4   2   4      243.96      245.38      6.12 o 
   5   2   4        4.34        4.50      1.65 o 
   6   2   4      130.47       94.17      3.98 o 
   7   2   4      586.96      574.35     12.61 o 
   8   2   4     1041.77     1060.56     16.49 o 
   9   2   4      163.29      172.92      6.49 o 
  10   2   4      553.14      531.51     15.01 o 
  11   2   4      169.78      182.50      9.27 o 
  12   2   4       50.49       52.19      4.42 o 
  13   2   4      118.16      113.91      7.79 o 
  14   2   4      304.47      334.20     11.02 o 
  15   2   4       38.23       39.19      5.25 o 
  16   2   4       64.52       62.18      6.34 o 
  17   2   4        0.02       -2.16      4.13 o 
  18   2   4       27.14       35.71      6.01 o 
  19   2   4      116.73      147.55     10.42 o 
 -21   3   4        0.27        1.92      5.77 o 
 -20   3   4        2.77        7.40      5.71 o 
 -19   3   4       24.94       28.74      6.29 o 
 -18   3   4      139.33      125.09     21.27 o 
 -17   3   4      124.73      107.64      8.68 o 
 -16   3   4       77.59       89.59      7.60 o 
 -15   3   4       93.36       79.27      6.22 o 
 -14   3   4      206.57      230.77      8.75 o 
 -13   3   4       85.51       86.70      5.75 o 
 -12   3   4      462.12      423.64      8.11 o 
 -11   3   4      257.24      253.16      5.74 o 
 -10   3   4       53.05       62.43      4.02 o 
  -9   3   4      474.76      441.80      6.66 o 
  -8   3   4      610.74      562.54      7.67 o 
  -7   3   4      115.03      150.45      4.09 o 
  -6   3   4     4690.91     5203.20     47.80 o 
  -5   3   4      110.53      160.28      3.26 o 
  -4   3   4      275.90      271.52      3.78 o 
  -3   3   4      251.25      234.13      3.64 o 
  -2   3   4     5705.70     5673.08     51.98 o 
  -1   3   4        4.38        3.23      0.65 o 
   0   3   4       93.22       89.43      3.38 o 
   1   3   4      178.00      161.55      3.18 o 
   2   3   4       16.99       10.84      1.41 o 
   3   3   4      567.13      620.22      8.76 o 
   4   3   4      268.54      353.19      7.76 o 
   5   3   4     1168.57     1310.54     16.70 o 
   6   3   4      107.78       98.60      4.63 o 
   7   3   4      267.59      236.23      6.95 o 
   8   3   4      131.18      131.80      5.81 o 
   9   3   4      250.50      238.73      8.78 o 
  10   3   4        0.03       -2.00      2.55 o 
  11   3   4       24.66       19.88      3.54 o 
  12   3   4       75.52       79.75      5.83 o 
  13   3   4       16.28       15.83      3.59 o 
  14   3   4       23.63       20.18      4.01 o 
  15   3   4        7.24        3.69      4.47 o 
  16   3   4       59.87       55.62      6.11 o 
  17   3   4        0.00       -3.77      3.77 o 
  18   3   4       11.73       15.34      5.10 o 
 -21   4   4        0.27        1.88      5.64 o 
 -20   4   4        1.20        5.99      9.09 o 
 -19   4   4      154.76      147.30     10.87 o 
 -18   4   4       58.75       42.83      6.88 o 
 -17   4   4        0.63       -4.89      4.89 o 
 -16   4   4       27.06       40.14      6.12 o 
 -15   4   4        4.18        2.93      3.35 o 
 -14   4   4      193.32      187.07      8.32 o 
 -13   4   4      128.63      108.58      6.76 o 
 -12   4   4       40.49       58.52      3.46 o 
 -11   4   4      264.76      258.43      6.32 o 
 -10   4   4      137.84      139.16      4.39 o 
  -9   4   4        1.61        2.30      1.44 o 
  -8   4   4        2.29        5.10      1.47 o 
  -7   4   4      211.55      198.54      3.78 o 
  -6   4   4     2894.23     3067.43     29.18 o 
  -5   4   4      762.09      733.31      8.36 o 
  -4   4   4     2108.66     2349.04     21.37 o 
  -3   4   4       53.76       61.08      2.38 o 
  -2   4   4     1665.75     1483.19     17.51 o 
  -1   4   4     2195.12     2321.45     26.12 o 
   0   4   4      587.65      727.41      8.08 o 
   1   4   4      661.27      636.21      8.10 o 
   2   4   4      917.08      965.72     11.52 o 
   3   4   4       84.02       75.51      3.88 o 
   4   4   4       49.59       62.51      3.07 o 
   5   4   4        6.10        3.22      1.65 o 
   6   4   4      163.33      157.66      4.86 o 
   7   4   4      257.79      239.21      6.99 o 
   8   4   4        5.15        9.29      2.80 o 
   9   4   4      124.81      129.18      8.87 o 
  10   4   4     1022.67     1005.98     18.82 o 
  11   4   4      240.22      219.69     13.22 o 
  12   4   4        6.05        9.83      3.48 o 
  13   4   4       13.99       17.89      3.74 o 
  14   4   4       45.77       56.73      5.08 o 
  15   4   4       34.02       38.40      4.69 o 
  16   4   4        9.60        4.39      4.84 o 
  17   4   4        0.43        1.75      5.25 o 
  18   4   4        0.04       -3.40      5.97 o 
 -20   5   4       84.09       84.28      9.17 o 
 -19   5   4        4.31       -2.61      4.88 o 
 -18   5   4       21.83       20.69      5.88 o 
 -17   5   4        5.33        1.21      4.73 o 
 -16   5   4      153.07      146.58     16.95 o 
 -15   5   4        7.84        7.99      4.24 o 
 -14   5   4       91.44       80.39      7.04 o 
 -13   5   4       12.17       19.97      4.42 o 
 -12   5   4        4.42        3.93      2.30 o 
 -11   5   4      181.19      169.00      4.93 o 
 -10   5   4       23.42       26.12      2.25 o 
  -9   5   4        1.67       -0.16      1.49 o 
  -8   5   4      838.99      835.47     10.74 o 
  -7   5   4      321.78      312.23      6.01 o 
  -6   5   4      489.04      489.57      6.85 o 
  -5   5   4      110.09      128.54      3.51 o 
  -4   5   4     1132.16     1195.28     14.68 o 
  -3   5   4      657.75      679.86     10.15 o 
  -2   5   4      140.19      156.85      3.17 o 
  -1   5   4      337.54      355.79      5.73 o 
   0   5   4      353.54      418.71      6.54 o 
   1   5   4     1195.09     1310.32     17.20 o 
   2   5   4       37.32       37.17      2.10 o 
   3   5   4        0.90        1.36      1.55 o 
   4   5   4      821.89      846.80     11.70 o 
   5   5   4       48.40       57.35      3.01 o 
   6   5   4      341.08      405.60      8.90 o 
   7   5   4       47.77       52.75      3.55 o 
   8   5   4       94.36       85.12      5.04 o 
   9   5   4       73.25       78.55      5.72 o 
  10   5   4      143.05      136.40      6.68 o 
  11   5   4      165.37      165.54     10.66 o 
  12   5   4        0.06        3.21      3.18 o 
  13   5   4       29.05       32.98      5.36 o 
  14   5   4       39.83       40.92      5.15 o 
  15   5   4        0.01       -2.04      4.12 o 
  16   5   4       16.40        3.41      5.97 o 
  17   5   4        6.54       14.60      6.98 o 
 -19   6   4        2.47        5.42      9.28 o 
 -18   6   4       32.94       41.45      8.28 o 
 -17   6   4       14.17       11.42      5.31 o 
 -16   6   4      123.68      136.19      9.59 o 
 -15   6   4      372.45      401.85     13.95 o 
 -14   6   4      401.62      389.23     14.05 o 
 -13   6   4      225.45      250.26     10.20 o 
 -12   6   4        2.99       13.69      3.18 o 
 -11   6   4        3.64        6.70      2.58 o 
 -10   6   4      443.49      434.11      8.98 o 
  -9   6   4     1049.88      951.16     18.21 o 
  -8   6   4      444.60      434.97      6.83 o 
  -7   6   4      202.74      217.42      5.02 o 
  -6   6   4       11.04       11.67      1.71 o 
  -5   6   4       22.95       16.87      2.12 o 
  -4   6   4     1592.81     1600.53     18.99 o 
  -3   6   4      266.60      282.08      4.59 o 
  -2   6   4      281.39      280.87      6.56 o 
  -1   6   4      101.59      102.77      2.58 o 
   0   6   4       42.33       36.91      2.12 o 
   1   6   4      882.43      911.70     12.09 o 
   2   6   4      105.05       94.39      3.30 o 
   3   6   4       20.55       26.86      2.09 o 
   4   6   4      141.27      150.40      4.82 o 
   5   6   4        2.65        3.27      1.66 o 
   6   6   4      287.16      278.51      6.82 o 
   7   6   4      192.60      188.70      7.07 o 
   8   6   4        1.74        3.22      2.38 o 
   9   6   4      129.70      125.54      7.62 o 
  10   6   4      325.26      324.46     10.06 o 
  11   6   4        6.90        1.64      4.94 o 
  12   6   4       13.50       16.30      3.80 o 
  13   6   4        0.44       -3.16      3.18 o 
  14   6   4       19.27       21.38      4.53 o 
  15   6   4        4.26        5.21      5.66 o 
  16   6   4        1.23       -0.53      4.51 o 
  17   6   4       28.23       41.68      6.82 o 
 -18   7   4       15.78       18.68      8.04 o 
 -17   7   4        0.62       -0.67      5.52 o 
 -16   7   4        8.77       12.56      6.23 o 
 -15   7   4       25.41       22.26      8.04 o 
 -14   7   4        0.85       -0.68      3.88 o 
 -13   7   4       96.37      110.43      8.04 o 
 -12   7   4        0.13        0.83      2.67 o 
 -11   7   4       81.58       63.16      4.26 o 
 -10   7   4      209.37      218.51      6.53 o 
  -9   7   4      201.62      180.17      6.02 o 
  -8   7   4        4.90        1.31      2.24 o 
  -7   7   4       34.33       25.81      2.74 o 
  -6   7   4       11.71       13.92      1.92 o 
  -5   7   4      821.17      779.74     10.73 o 
  -4   7   4      253.07      239.72      7.21 o 
  -3   7   4      174.47      175.42      7.50 o 
  -2   7   4       27.26       34.24      2.98 o 
  -1   7   4       30.99       28.46      2.84 o 
   0   7   4      153.00      172.87      3.78 o 
   1   7   4      361.37      356.89      6.20 o 
   2   7   4       54.64       54.53      2.93 o 
   3   7   4       84.24       91.97      6.06 o 
   4   7   4       10.59        9.77      2.80 o 
   5   7   4       73.53       77.16      4.65 o 
   6   7   4       63.48       60.88      4.33 o 
   7   7   4        7.01        6.28      3.30 o 
   8   7   4       92.17       90.19      5.48 o 
   9   7   4        9.63        2.26      3.38 o 
  10   7   4       26.58       39.09      5.15 o 
  11   7   4      139.22      159.00     11.90 o 
  12   7   4        0.42        4.81      4.29 o 
  13   7   4        0.25       -3.96      3.96 o 
  14   7   4       41.69       43.54      6.43 o 
  15   7   4        8.32       19.01      5.42 o 
  16   7   4       10.07       11.12      6.70 o 
 -17   8   4        8.94        1.26      6.11 o 
 -16   8   4       19.04       19.28      6.63 o 
 -15   8   4       48.18       41.38      7.28 o 
 -14   8   4       82.75       89.17     23.10 o 
 -13   8   4        0.12       -0.03      4.56 o 
 -12   8   4        0.84        1.23      3.45 o 
 -11   8   4       42.65       45.71      4.35 o 
 -10   8   4       93.36      100.01      5.58 o 
  -9   8   4       12.39        8.03      2.88 o 
  -8   8   4       55.59       53.03      3.72 o 
  -7   8   4      110.85      104.99      4.53 o 
  -6   8   4      272.25      245.68      6.16 o 
  -5   8   4       50.98       50.89      3.12 o 
  -4   8   4      103.31      117.73     10.66 o 
  -3   8   4      431.82      419.84      9.97 o 
  -2   8   4      620.49      605.93     12.45 o 
  -1   8   4       20.70       25.08      5.89 o 
   0   8   4       76.80       81.16      4.96 o 
   1   8   4       94.31      104.75      4.62 o 
   2   8   4       30.23       32.79      2.98 o 
   3   8   4      158.01      143.72      5.56 o 
   4   8   4       12.70       11.83      5.36 o 
   5   8   4      145.99      141.18      7.41 o 
   6   8   4       33.71       23.13      3.96 o 
   7   8   4        0.11       -2.09      3.14 o 
   8   8   4        9.28        6.85      4.71 o 
   9   8   4       19.14       14.50      4.15 o 
  10   8   4        1.10        2.46      3.65 o 
  11   8   4       43.08       34.49      5.48 o 
  12   8   4       37.11       39.28      5.85 o 
  13   8   4       41.95       45.99      6.66 o 
  14   8   4       27.09       27.17      5.05 o 
  15   8   4        1.62        1.63      5.48 o 
 -16   9   4        0.11        0.32      5.64 o 
 -15   9   4        0.00       -4.77      4.95 o 
 -14   9   4        0.70        1.33      4.73 o 
 -13   9   4        7.28        7.45      5.25 o 
 -12   9   4      143.50      144.92     11.60 o 
 -11   9   4        6.45        3.07      3.14 o 
 -10   9   4       73.26       73.34      5.11 o 
  -9   9   4       48.67       59.31      4.44 o 
  -8   9   4        1.51        0.70      2.54 o 
  -7   9   4       74.84       86.60      6.13 o 
  -6   9   4      184.36      199.35      8.89 o 
  -5   9   4       61.17       51.84      6.35 o 
  -4   9   4      102.70      122.25      7.45 o 
  -3   9   4        3.33        2.32      3.62 o 
  -2   9   4       38.92       50.57      5.27 o 
  -1   9   4      293.64      276.51      9.79 o 
   0   9   4      124.63      106.85      7.04 o 
   1   9   4      129.01      134.14      9.21 o 
   2   9   4       31.28       34.41      3.59 o 
   3   9   4       25.07       23.39      3.46 o 
   4   9   4       99.17       90.60     10.46 o 
   5   9   4      250.88      234.31     12.94 o 
   6   9   4      369.23      377.07     12.84 o 
   7   9   4      132.13      144.08      9.94 o 
   8   9   4       66.28       71.57      6.29 o 
   9   9   4        8.09        4.57      4.85 o 
  10   9   4       11.70       -3.99      3.99 o 
  11   9   4       10.12        9.14      4.63 o 
  12   9   4       12.55       22.12      6.38 o 
  13   9   4        5.08       -1.82      4.88 o 
 -15  10   4       31.02       44.52      8.03 o 
 -14  10   4        2.86        0.14      5.04 o 
 -13  10   4       15.38       26.32      6.24 o 
 -12  10   4       19.22       31.77      5.20 o 
 -11  10   4        2.53        3.00      5.13 o 
 -10  10   4        5.20       -2.75      4.20 o 
  -9  10   4       57.29       57.90      7.62 o 
  -8  10   4       88.78      102.43      7.57 o 
  -7  10   4       49.69       62.17      6.27 o 
  -6  10   4        7.31        5.04      4.01 o 
  -5  10   4       40.12       37.78      5.22 o 
  -4  10   4      108.79       90.98      7.44 o 
  -3  10   4        9.45        4.58      3.80 o 
  -2  10   4       30.28       21.09      4.36 o 
  -1  10   4       11.45       10.48      4.05 o 
   0  10   4       52.80       52.50      5.71 o 
   1  10   4       61.62       65.91      7.84 o 
   2  10   4        2.17        5.17      4.43 o 
   3  10   4       23.06       35.80      4.69 o 
   4  10   4        4.00        9.31      3.35 o 
   5  10   4       21.18       23.16      5.14 o 
   6  10   4       42.70       40.20      4.99 o 
   7  10   4       29.74       31.90      4.78 o 
   8  10   4       19.86       25.92      8.83 o 
   9  10   4        1.98        2.13      5.36 o 
  10  10   4       67.20       87.15      7.68 o 
  11  10   4        7.69        5.48      4.55 o 
  12  10   4        4.47        0.53      4.63 o 
 -13  11   4        3.09       -7.01      7.84 o 
 -12  11   4        0.02       -5.39      5.39 o 
 -11  11   4       53.06       62.98      9.04 o 
 -10  11   4        0.03       -4.23      4.23 o 
  -9  11   4        0.04       -2.56      4.34 o 
  -8  11   4        0.03       -1.93      4.05 o 
  -7  11   4        0.41       -3.07      3.91 o 
  -6  11   4       10.72       13.58      4.67 o 
  -5  11   4       68.84       78.72      7.21 o 
  -4  11   4       24.33       23.46      7.50 o 
  -3  11   4       36.77       40.46      5.64 o 
  -2  11   4        0.01        0.53      5.42 o 
  -1  11   4        3.77        8.45      4.19 o 
   0  11   4       46.33       54.91      6.24 o 
   1  11   4       76.53       70.18      7.92 o 
   2  11   4        3.77        0.28      7.22 o 
   3  11   4        7.42       -0.28      4.43 o 
   4  11   4        0.12        4.36      4.95 o 
   5  11   4        0.13       -4.20      4.75 o 
   6  11   4        8.15        8.19      6.60 o 
   7  11   4       13.32       17.21      4.46 o 
   8  11   4        0.46       -2.47      4.00 o 
   9  11   4        2.53        6.27      4.48 o 
  10  11   4       36.00       42.51      6.28 o 
 -10  12   4        0.00       -3.08      5.64 o 
  -9  12   4       24.78       39.86      6.57 o 
  -8  12   4        0.13        1.08      4.66 o 
  -7  12   4        7.63        5.82      5.53 o 
  -6  12   4        0.07       -1.23      4.27 o 
  -5  12   4        0.65        3.63      4.55 o 
  -4  12   4        0.94       -4.05      4.23 o 
  -3  12   4       64.48       77.29      7.16 o 
  -2  12   4        7.47       12.48      4.82 o 
  -1  12   4        4.78       12.03      7.21 o 
   0  12   4        1.72        3.28      6.13 o 
   1  12   4       29.19       22.66      6.15 o 
   2  12   4        2.83       -3.80      4.81 o 
   3  12   4        8.60        7.54      5.42 o 
   4  12   4        3.25       -1.14      5.16 o 
   5  12   4       12.43       13.83      6.33 o 
   6  12   4        1.88        2.81      5.49 o 
   7  12   4        4.04       12.77      6.41 o 
  -6  13   4        3.21        2.96      4.86 o 
  -5  13   4        0.08       -1.54      4.64 o 
  -4  13   4        1.61        8.34      4.99 o 
  -3  13   4        9.94       15.08      5.24 o 
  -2  13   4        0.08       -3.18      4.99 o 
  -1  13   4        0.00        0.32      5.91 o 
   0  13   4        0.44       10.18      7.84 o 
   1  13   4       14.13       14.31      6.33 o 
   2  13   4       14.70       11.33     15.26 o 
   3  13   4        1.90       -0.34      5.42 o 
 -21   1   5        0.08        4.21      4.77 o 
 -20   1   5       21.71       44.66      6.36 o 
 -19   1   5       28.33       25.11      5.36 o 
 -18   1   5      102.44      112.18      8.80 o 
 -17   1   5       54.65       80.66      6.61 o 
 -16   1   5       65.23       68.75      5.92 o 
 -15   1   5       73.27       60.41      5.78 o 
 -14   1   5        0.39       -1.13      2.89 o 
 -13   1   5       67.31       53.33      4.85 o 
 -12   1   5        0.26       -0.25      2.66 o 
 -11   1   5      188.23      221.17      7.62 o 
 -10   1   5      316.08      282.70      7.78 o 
  -9   1   5      576.23      602.98     11.96 o 
  -8   1   5     2254.41     2281.66     28.85 o 
  -7   1   5     1947.22     1880.40     26.91 o 
  -6   1   5       39.81       36.69      1.97 o 
  -5   1   5       47.19       62.76      2.61 o 
  -4   1   5       39.22       13.28      2.01 o 
  -3   1   5     8008.57     7861.02     83.70 o 
  -2   1   5       10.39        6.88      1.48 o 
  -1   1   5     2177.61     2223.43     26.84 o 
   0   1   5      296.89      301.72      6.45 o 
   1   1   5     1864.91     1838.89     23.72 o 
   2   1   5      757.61      792.91     11.95 o 
   3   1   5     2204.34     2334.51     29.77 o 
   4   1   5      200.64      252.15      6.65 o 
   5   1   5     3468.87     3642.02     50.64 o 
   6   1   5     1513.92     1487.16     23.46 o 
   7   1   5       32.90       26.10      3.09 o 
   8   1   5      137.50      118.87      7.44 o 
   9   1   5      381.14      367.29      8.78 o 
  10   1   5       70.24       48.75      3.89 o 
  11   1   5      107.16       78.18      4.59 o 
  12   1   5      177.39      205.49      7.66 o 
  13   1   5        6.15        5.89      3.12 o 
  14   1   5       76.52       60.60      9.88 o 
  15   1   5       19.78       10.56      4.21 o 
  16   1   5        8.30       25.07      5.14 o 
  17   1   5       24.54       17.78      5.08 o 
  18   1   5       75.37       93.40     11.55 o 
 -21   2   5        5.13        8.40     10.05 o 
 -20   2   5       18.19       20.93      6.40 o 
 -19   2   5        9.71       14.58      4.93 o 
 -18   2   5        0.39        4.33      4.05 o 
 -17   2   5       12.45        9.34      4.06 o 
 -16   2   5      145.79      120.49      7.56 o 
 -15   2   5       16.13       12.03      3.80 o 
 -14   2   5      424.74      441.48     17.39 o 
 -13   2   5       40.45       39.16      4.38 o 
 -12   2   5      310.80      315.20      7.25 o 
 -11   2   5      475.73      470.11     14.37 o 
 -10   2   5      243.87      262.24      7.48 o 
  -9   2   5        1.07        2.75      1.35 o 
  -8   2   5       24.94       16.31      2.12 o 
  -7   2   5     2051.31     1987.88     21.15 o 
  -6   2   5      139.97      126.41      3.57 o 
  -5   2   5     2340.60     2419.24     25.04 o 
  -4   2   5      838.61      959.79     11.10 o 
  -3   2   5      331.71      323.16      5.84 o 
  -2   2   5      290.21      297.63      5.65 o 
  -1   2   5     2624.76     2613.67     32.16 o 
   0   2   5      510.50      502.95      8.21 o 
   1   2   5        0.71        4.57      1.42 o 
   2   2   5       17.76        9.05      1.57 o 
   3   2   5      579.87      555.68      9.53 o 
   4   2   5        0.34        0.06      1.39 o 
   5   2   5      646.91      667.72     16.02 o 
   6   2   5      169.80      159.88      5.72 o 
   7   2   5        7.73        6.77      2.16 o 
   8   2   5       14.41       10.62      2.46 o 
   9   2   5        0.15       -0.34      2.15 o 
  10   2   5        1.40        1.34      2.63 o 
  11   2   5        0.02       -3.63      3.63 o 
  12   2   5        1.02       -1.03      2.68 o 
  13   2   5        0.06       -0.94      3.08 o 
  14   2   5       46.20       49.87      5.00 o 
  15   2   5      181.89      166.23      9.12 o 
  16   2   5        0.08       -3.49      3.91 o 
  17   2   5       17.15       20.20      5.27 o 
  18   2   5        0.23       -4.00      4.42 o 
 -21   3   5        0.48       -3.75      6.04 o 
 -20   3   5       24.99       32.18      6.97 o 
 -19   3   5        1.74        6.21      5.30 o 
 -18   3   5       28.32       13.18      5.32 o 
 -17   3   5       70.79       52.24      5.87 o 
 -16   3   5      116.30      139.90      7.96 o 
 -15   3   5       59.34       64.90      6.97 o 
 -14   3   5      110.39       93.33      7.09 o 
 -13   3   5      150.40      158.50      7.49 o 
 -12   3   5       11.03        5.02      2.84 o 
 -11   3   5      431.79      458.65     10.94 o 
 -10   3   5     1516.95     1470.83     20.61 o 
  -9   3   5      729.14      723.20     10.78 o 
  -8   3   5      515.39      513.76      7.98 o 
  -7   3   5     3961.27     4028.69     41.80 o 
  -6   3   5       19.40       30.67      1.92 o 
  -5   3   5     2749.83     2960.26     30.31 o 
  -4   3   5     1070.51     1020.38     11.78 o 
  -3   3   5      673.30      690.62      8.53 o 
  -2   3   5      121.03      108.11      2.67 o 
  -1   3   5       16.77       19.92      1.60 o 
   0   3   5     1055.13     1058.82     14.53 o 
   1   3   5       73.01       60.24      4.54 o 
   2   3   5      238.65      255.51      5.54 o 
   3   3   5      494.25      526.89      8.97 o 
   4   3   5      114.36      138.25      4.74 o 
   5   3   5     1525.79     1531.78     21.27 o 
   6   3   5     1440.95     1444.08     20.62 o 
   7   3   5        0.54        0.43      2.02 o 
   8   3   5     1026.25     1095.51     19.54 o 
   9   3   5     1261.76     1220.56     21.61 o 
  10   3   5       79.63       90.52      5.77 o 
  11   3   5       12.08       14.00      3.56 o 
  12   3   5       33.75       28.08      4.42 o 
  13   3   5      145.92      139.50      7.04 o 
  14   3   5      370.33      398.31     11.28 o 
  15   3   5       19.67       20.93      5.25 o 
  16   3   5       19.85       34.16      5.66 o 
  17   3   5        7.88        4.65      4.55 o 
  18   3   5        7.23        7.03      5.79 o 
 -21   4   5        0.95        1.56      5.78 o 
 -20   4   5       13.15       19.54      6.34 o 
 -19   4   5      126.11      121.91     13.18 o 
 -18   4   5      147.12      138.29     10.31 o 
 -17   4   5       64.82       79.50     12.90 o 
 -16   4   5       64.17       48.25      6.42 o 
 -15   4   5        4.44        1.32      3.88 o 
 -14   4   5      117.90       94.49      6.33 o 
 -13   4   5       21.55       18.65      3.68 o 
 -12   4   5      736.47      740.19     19.89 o 
 -11   4   5      336.68      328.84      6.27 o 
 -10   4   5        5.22        2.11      1.92 o 
  -9   4   5       70.06       75.13      4.03 o 
  -8   4   5        4.49       -1.49      1.49 o 
  -7   4   5      255.40      262.26      4.81 o 
  -6   4   5      812.15      779.16      9.78 o 
  -5   4   5      148.85      150.25      4.24 o 
  -4   4   5       26.78       44.46      2.11 o 
  -3   4   5      122.91      144.60      2.92 o 
  -2   4   5       84.19       90.62      4.08 o 
  -1   4   5      788.39      740.74     11.34 o 
   0   4   5     3029.36     3063.40     37.42 o 
   1   4   5       29.76       27.28      2.44 o 
   2   4   5     2064.02     2199.63     25.40 o 
   3   4   5      236.14      234.68      6.67 o 
   4   4   5     1296.03     1308.37     24.20 o 
   5   4   5        1.04        0.82      1.83 o 
   6   4   5        8.04        6.81      2.41 o 
   7   4   5       99.31       98.60      9.11 o 
   8   4   5      174.44      169.74      6.68 o 
   9   4   5      409.44      379.11     10.60 o 
  10   4   5       47.77       45.13      4.51 o 
  11   4   5       90.49       85.81      6.13 o 
  12   4   5       35.79       28.29      4.40 o 
  13   4   5        1.47        5.24      3.17 o 
  14   4   5       49.80       58.06      5.28 o 
  15   4   5       75.59       90.64      7.26 o 
  16   4   5        7.15        3.52      5.06 o 
  17   4   5        0.41        2.11      5.15 o 
 -20   5   5      103.76      142.74     11.43 o 
 -19   5   5       68.22       85.07      9.06 o 
 -18   5   5       32.47       35.82      6.52 o 
 -17   5   5       10.13        4.19      4.58 o 
 -16   5   5       45.88       58.11     11.07 o 
 -15   5   5       27.86       37.99      5.79 o 
 -14   5   5      540.81      513.03     15.36 o 
 -13   5   5       29.90       24.54      4.77 o 
 -12   5   5      235.82      210.18      9.47 o 
 -11   5   5       32.97       36.22      2.78 o 
 -10   5   5      212.21      189.96      6.64 o 
  -9   5   5       60.22       50.30      3.73 o 
  -8   5   5      676.12      701.94      9.51 o 
  -7   5   5      424.64      453.76      7.81 o 
  -6   5   5       16.17       32.53      1.93 o 
  -5   5   5      284.80      284.13      6.07 o 
  -4   5   5     2908.21     2820.84     34.77 o 
  -3   5   5      707.79      646.77      9.97 o 
  -2   5   5      174.32      170.03      4.24 o 
  -1   5   5       20.20       18.58      1.84 o 
   0   5   5      442.24      459.66      8.18 o 
   1   5   5       27.62       35.08      2.03 o 
   2   5   5      838.16      745.08     14.04 o 
   3   5   5      103.21       96.82      4.27 o 
   4   5   5       28.05       32.87      2.90 o 
   5   5   5     1781.43     1816.41     26.08 o 
   6   5   5      329.59      325.91      8.50 o 
   7   5   5        0.01        0.22      2.34 o 
   8   5   5      171.33      153.38      6.50 o 
   9   5   5      113.89      133.05      7.44 o 
  10   5   5        3.48        5.09      3.21 o 
  11   5   5        0.91       -0.62      2.88 o 
  12   5   5       17.03       25.11      5.00 o 
  13   5   5       57.22       70.25      9.21 o 
  14   5   5       16.35       11.24      4.32 o 
  15   5   5       34.50       29.90      7.05 o 
  16   5   5        6.00       26.07      7.51 o 
  17   5   5       19.65       20.21      7.58 o 
 -19   6   5        7.68        6.02      6.52 o 
 -18   6   5       43.04       28.76      6.49 o 
 -17   6   5       19.00       20.50      9.17 o 
 -16   6   5        3.86       -0.55      4.61 o 
 -15   6   5       29.62       34.58      5.75 o 
 -14   6   5       32.64       25.14      5.27 o 
 -13   6   5       33.23       41.38      5.45 o 
 -12   6   5       68.37       63.78      5.04 o 
 -11   6   5      131.56      123.91     11.16 o 
 -10   6   5      399.60      424.82      9.66 o 
  -9   6   5      295.84      285.17      7.03 o 
  -8   6   5      352.83      364.50      6.86 o 
  -7   6   5        0.77        1.23      1.56 o 
  -6   6   5      635.56      606.53      9.23 o 
  -5   6   5      107.94      110.29      4.67 o 
  -4   6   5      203.83      220.31      5.20 o 
  -3   6   5        1.94        0.55      1.28 o 
  -2   6   5      155.55      149.48      3.86 o 
  -1   6   5      145.80      166.92      4.20 o 
   0   6   5     1247.27     1293.51     17.69 o 
   1   6   5        0.06       -0.79      1.50 o 
   2   6   5       12.51       16.65      1.66 o 
   3   6   5      710.36      732.46     10.56 o 
   4   6   5      144.49      129.59      4.24 o 
   5   6   5      285.58      268.00      6.62 o 
   6   6   5      347.61      364.06      8.15 o 
   7   6   5        2.90        1.08      2.61 o 
   8   6   5       17.19        6.16      5.24 o 
   9   6   5        1.28        2.24      3.01 o 
  10   6   5       14.15       20.53      3.96 o 
  11   6   5      131.77      141.13      7.51 o 
  12   6   5       71.31       77.76      6.23 o 
  13   6   5        4.41       -1.01      4.06 o 
  14   6   5       10.66        9.05      4.23 o 
  15   6   5       18.64       17.27      4.72 o 
  16   6   5        7.52        9.80      4.78 o 
 -18   7   5        0.16       -5.54      5.54 o 
 -17   7   5       51.31       60.47     12.17 o 
 -16   7   5       16.30       19.34      6.74 o 
 -15   7   5       73.40       76.31      8.99 o 
 -14   7   5       23.65       15.56      4.79 o 
 -13   7   5      331.29      279.65     11.67 o 
 -12   7   5        2.59        1.87      3.07 o 
 -11   7   5      226.25      220.37      6.78 o 
 -10   7   5        1.61        4.14      2.57 o 
  -9   7   5       97.73       86.32      6.61 o 
  -8   7   5      370.44      378.21      8.78 o 
  -7   7   5       27.36       28.58      2.90 o 
  -6   7   5      253.64      270.34      5.69 o 
  -5   7   5       10.38        8.31      1.64 o 
  -4   7   5        8.68        4.14      1.69 o 
  -3   7   5        0.17       -1.71      2.29 o 
  -2   7   5        1.68       -0.12      2.80 o 
  -1   7   5      192.67      161.27      4.29 o 
   0   7   5      177.55      165.05      6.14 o 
   1   7   5       24.51       29.48      2.41 o 
   2   7   5      235.25      218.47      5.54 o 
   3   7   5      141.91      152.95      6.37 o 
   4   7   5      123.32      152.89      6.68 o 
   5   7   5        3.03        2.42      2.59 o 
   6   7   5      357.15      331.58     13.70 o 
   7   7   5        6.60        8.44      3.06 o 
   8   7   5        2.77        3.62      2.99 o 
   9   7   5      171.66      167.11      9.12 o 
  10   7   5       70.78       52.64      5.79 o 
  11   7   5       30.21       26.94      5.01 o 
  12   7   5        0.64        1.41      4.19 o 
  13   7   5        1.45       -2.92      4.11 o 
  14   7   5        4.23       -0.29      4.29 o 
  15   7   5        4.74        0.28      5.66 o 
 -17   8   5       24.17       30.17     12.58 o 
 -16   8   5        0.66       -0.54      5.23 o 
 -15   8   5       24.46        6.10      5.39 o 
 -14   8   5       39.94       44.39      9.90 o 
 -13   8   5       12.78       15.98      4.48 o 
 -12   8   5        2.98        0.41      3.64 o 
 -11   8   5      186.87      184.35     13.04 o 
 -10   8   5       15.02       18.72      3.38 o 
  -9   8   5      146.60      150.27      5.72 o 
  -8   8   5       11.44        4.72      3.15 o 
  -7   8   5      121.79      131.63      4.99 o 
  -6   8   5        1.03       -1.76      1.76 o 
  -5   8   5       16.87       15.32      3.50 o 
  -4   8   5        0.41       -0.70      2.62 o 
  -3   8   5        2.69       -1.82      2.52 o 
  -2   8   5        1.18        2.19      2.99 o 
  -1   8   5       93.77      102.78      9.83 o 
   0   8   5       79.14       74.99      8.05 o 
   1   8   5        8.04        8.92      2.22 o 
   2   8   5      581.03      597.53     13.39 o 
   3   8   5       61.29       57.23      4.23 o 
   4   8   5        0.86        1.11      2.99 o 
   5   8   5       33.02       30.39      8.20 o 
   6   8   5        4.65        6.57      3.45 o 
   7   8   5        0.02        4.26      3.58 o 
   8   8   5       25.12       30.76      5.11 o 
   9   8   5       20.75       16.76      4.70 o 
  10   8   5        2.62        5.23      4.12 o 
  11   8   5        1.72       -2.67      4.04 o 
  12   8   5       23.60       22.68      5.32 o 
  13   8   5       14.64       19.64      5.47 o 
  14   8   5       12.79       14.35      4.73 o 
 -16   9   5        4.13       -5.41      5.57 o 
 -15   9   5        1.97       -0.28      5.15 o 
 -14   9   5        4.64        0.78      5.15 o 
 -13   9   5       31.69       34.80      5.39 o 
 -12   9   5        7.86        6.91      5.76 o 
 -11   9   5        5.21        5.53      3.70 o 
 -10   9   5       16.42       15.05      3.44 o 
  -9   9   5        8.82        3.09      2.82 o 
  -8   9   5       64.48       77.29      4.55 o 
  -7   9   5       20.42       17.40      2.63 o 
  -6   9   5       21.41       33.84      4.83 o 
  -5   9   5        9.60       -0.03      3.58 o 
  -4   9   5       26.05       23.94      4.58 o 
  -3   9   5      362.44      337.62     13.26 o 
  -2   9   5       56.41       42.92      8.04 o 
  -1   9   5        8.26       14.14      4.75 o 
   0   9   5       57.79       68.65      7.22 o 
   1   9   5       73.71       58.28      6.93 o 
   2   9   5        6.73        2.61      2.61 o 
   3   9   5       46.94       54.59      4.80 o 
   4   9   5      117.22       98.18      9.92 o 
   5   9   5      136.59      125.93      7.38 o 
   6   9   5        5.52        1.34      3.45 o 
   7   9   5       56.96       66.78      6.13 o 
   8   9   5        4.53        6.06      4.04 o 
   9   9   5        6.43        4.94      5.44 o 
  10   9   5       12.19       15.18      4.87 o 
  11   9   5       10.11        6.71      6.05 o 
  12   9   5       12.17       16.97      5.32 o 
  13   9   5        0.05       -0.81      4.54 o 
 -14  10   5        0.02       -5.36      8.66 o 
 -13  10   5        0.40       -4.50      5.68 o 
 -12  10   5       29.50       28.20      7.43 o 
 -11  10   5       36.24       31.34      7.43 o 
 -10  10   5       49.67       38.68      5.77 o 
  -9  10   5      109.58       99.96      7.70 o 
  -8  10   5       12.67       20.39      4.89 o 
  -7  10   5        3.03        3.15      4.27 o 
  -6  10   5       60.39       72.32      8.15 o 
  -5  10   5        1.00        3.71      4.05 o 
  -4  10   5        0.11        7.02      4.34 o 
  -3  10   5        6.47        9.11      4.51 o 
  -2  10   5       39.45       32.82      6.34 o 
  -1  10   5      204.78      209.71     20.21 o 
   0  10   5       21.44       11.41      5.15 o 
   1  10   5       53.59       49.92      7.63 o 
   2  10   5        1.47       -1.66      4.04 o 
   3  10   5       49.46       57.43     14.23 o 
   4  10   5       35.04       52.54      7.22 o 
   5  10   5        0.10       -1.98      3.18 o 
   6  10   5       56.50       69.19     12.08 o 
   7  10   5        6.36        7.79      4.17 o 
   8  10   5        1.84       -3.80      3.80 o 
   9  10   5        2.83        4.33      4.38 o 
  10  10   5        0.67        2.22      4.47 o 
  11  10   5        0.53       -4.25      4.25 o 
 -12  11   5        0.98        3.37      6.27 o 
 -11  11   5        2.72        8.25      6.19 o 
 -10  11   5       32.35       36.13      7.69 o 
  -9  11   5       51.76       54.17      6.73 o 
  -8  11   5        0.12       -3.27      4.38 o 
  -7  11   5        5.13        5.55      4.49 o 
  -6  11   5       73.24       87.71      7.59 o 
  -5  11   5       98.96      116.38      8.42 o 
  -4  11   5       17.09       11.36      4.65 o 
  -3  11   5       53.81       55.52      6.71 o 
  -2  11   5       46.28       64.62      8.22 o 
  -1  11   5      136.46      126.07     10.31 o 
   0  11   5       27.52       34.18     17.33 o 
   1  11   5       32.44       28.82      6.33 o 
   2  11   5       74.65       74.41      8.43 o 
   3  11   5       22.78       36.86     10.31 o 
   4  11   5       27.78       41.19      7.33 o 
   5  11   5        6.74        0.06      5.78 o 
   6  11   5        6.27        9.05      5.93 o 
   7  11   5        4.65        4.14      5.98 o 
   8  11   5       11.90       26.99     14.23 o 
   9  11   5        0.30        5.99      6.08 o 
  -9  12   5        0.09        2.26      6.81 o 
  -8  12   5        0.22        0.84      4.73 o 
  -7  12   5       26.24       35.24      6.07 o 
  -6  12   5        9.06       11.07      5.13 o 
  -5  12   5       33.70       34.39      6.06 o 
  -4  12   5        0.51       -1.51      4.29 o 
  -3  12   5        1.68        8.06      5.72 o 
  -2  12   5       16.99       21.54      6.54 o 
  -1  12   5       52.23       72.72      8.82 o 
   0  12   5        8.15        3.26      5.98 o 
   1  12   5       38.39       52.06      8.01 o 
   2  12   5       51.79       53.35      8.03 o 
   3  12   5        1.02       -0.83      5.34 o 
   4  12   5       58.34       77.17      9.32 o 
   5  12   5       27.59       52.29     11.55 o 
   6  12   5       14.39       24.36      8.04 o 
  -4  13   5        4.35       -5.18      5.55 o 
  -3  13   5        0.01       -4.58     10.93 o 
  -2  13   5        7.91        5.25      5.72 o 
  -1  13   5       16.95       19.02      7.63 o 
   0  13   5        0.24       -0.80      6.60 o 
   1  13   5       11.92       12.05      6.18 o 
 -21   0   6       13.09       23.54     10.11 o 
 -20   0   6       45.14       56.53     10.06 o 
 -19   0   6       54.49       51.38     13.82 o 
 -18   0   6        3.06       12.77      6.27 o 
 -17   0   6       44.45       47.51      7.86 o 
 -16   0   6       19.68       29.07      7.01 o 
 -15   0   6       75.89       65.20      7.88 o 
 -14   0   6       31.24       38.89      6.71 o 
 -13   0   6        2.10       -1.42      4.95 o 
 -12   0   6     2267.56     2184.97     48.42 o 
 -11   0   6       97.77      102.93      7.88 o 
 -10   0   6      455.90      447.04     19.60 o 
  -9   0   6      756.66      749.55     20.27 o 
  -8   0   6      855.65      885.79     22.46 o 
  -7   0   6      770.98      812.74     14.98 o 
  -6   0   6     3614.30     3648.58     71.47 o 
  -5   0   6        0.59       -4.00      4.95 o 
  -4   0   6       36.40       42.90      4.81 o 
  -3   0   6    12241.82    12817.92    191.42 o 
  -2   0   6     4058.62     4076.41     63.91 o 
  -1   0   6       43.31       39.95      4.85 o 
   0   0   6     3258.26     3379.06     65.78 o 
   1   0   6     3339.46     3743.00     72.63 o 
   2   0   6      671.25      789.01     19.69 o 
   3   0   6      573.30      625.10     16.92 o 
   4   0   6     3291.50     3212.84     64.17 o 
   5   0   6       18.71       12.17      3.50 o 
   6   0   6       12.78        8.20      3.92 o 
   7   0   6        0.78        0.24      4.13 o 
   8   0   6      683.84      715.45     20.84 o 
   9   0   6        4.10        0.70      3.76 o 
  10   0   6      677.45      639.11     20.41 o 
  11   0   6       46.32       57.36      6.03 o 
  12   0   6        7.05        8.76      3.96 o 
  13   0   6      134.13      144.34     10.39 o 
  14   0   6      144.17      130.88     11.50 o 
  15   0   6       36.32       32.87     14.44 o 
  16   0   6        0.77       -1.35      5.98 o 
  17   0   6       83.80      100.05     11.62 o 
 -21   1   6        2.06        5.98      5.64 o 
 -20   1   6        8.09        4.25      4.65 o 
 -19   1   6       15.01       14.77      4.84 o 
 -18   1   6       58.88       58.97      6.42 o 
 -17   1   6       30.27       27.44      5.04 o 
 -16   1   6        8.68        8.85      3.84 o 
 -15   1   6       22.71       17.58      4.02 o 
 -14   1   6      139.63      137.50      7.19 o 
 -13   1   6        5.06       -0.60      2.98 o 
 -12   1   6      983.28      934.60     26.44 o 
 -11   1   6      275.58      278.88      9.11 o 
 -10   1   6       69.40       54.54      4.10 o 
  -9   1   6       61.50       64.47      3.00 o 
  -8   1   6      986.67      946.04     13.95 o 
  -7   1   6      108.72      128.17      4.59 o 
  -6   1   6        0.05        1.51      2.01 o 
  -5   1   6     4083.83     4258.73     51.73 o 
  -4   1   6      658.53      699.87     11.18 o 
  -3   1   6     1218.05     1406.04     19.18 o 
  -2   1   6     4485.84     4605.69     55.38 o 
  -1   1   6      525.37      543.61      9.22 o 
   0   1   6      815.63      822.67     13.23 o 
   1   1   6     2215.80     2286.80     29.40 o 
   2   1   6      122.64      137.19      5.04 o 
   3   1   6      912.17     1008.73     17.01 o 
   4   1   6      134.49      132.59     11.86 o 
   5   1   6      636.89      646.70     12.79 o 
   6   1   6       12.67       10.16      3.87 o 
   7   1   6       45.74       37.64      3.73 o 
   8   1   6        0.24       -2.16      2.16 o 
   9   1   6      227.00      222.32      7.83 o 
  10   1   6       23.06       19.54      3.31 o 
  11   1   6       94.24       93.22      5.57 o 
  12   1   6       13.64       15.15      3.08 o 
  13   1   6        0.80        0.52      3.68 o 
  14   1   6       31.79       32.68      4.56 o 
  15   1   6        7.63        1.67      4.10 o 
  16   1   6        0.98       -0.82      4.05 o 
  17   1   6        3.12        0.12      4.60 o 
 -21   2   6       30.72       32.30      8.53 o 
 -20   2   6       42.85       54.46      8.15 o 
 -19   2   6       19.20       21.51      8.08 o 
 -18   2   6        0.01       -1.90      3.81 o 
 -17   2   6       10.75       13.97      4.29 o 
 -16   2   6      138.79      137.55      7.95 o 
 -15   2   6      218.63      216.99      9.34 o 
 -14   2   6      118.07      113.26      6.91 o 
 -13   2   6      538.05      510.24     12.51 o 
 -12   2   6      162.86      173.45     10.66 o 
 -11   2   6        3.55        0.78      2.72 o 
 -10   2   6      965.34      979.27     19.48 o 
  -9   2   6      894.51      940.68     14.32 o 
  -8   2   6      400.98      386.39      7.60 o 
  -7   2   6     1309.04     1351.35     15.38 o 
  -6   2   6        1.16       -1.54      1.54 o 
  -5   2   6     5278.54     5347.33     53.12 o 
  -4   2   6      309.66      293.26      5.56 o 
  -3   2   6      706.07      746.76     12.84 o 
  -2   2   6      634.27      671.18     10.60 o 
  -1   2   6      507.37      578.83      9.57 o 
   0   2   6     2651.29     2792.16     34.97 o 
   1   2   6     7996.34     8115.44     95.27 o 
   2   2   6      204.75      201.67      7.09 o 
   3   2   6        0.04        1.36      2.05 o 
   4   2   6     1309.85     1301.20     23.76 o 
   5   2   6      478.92      485.39     10.61 o 
   6   2   6      846.85      828.77     25.13 o 
   7   2   6        3.37        6.52      2.51 o 
   8   2   6       37.44       33.37      3.34 o 
   9   2   6        2.72       -1.51      2.38 o 
  10   2   6      469.49      462.85     10.73 o 
  11   2   6        0.33        1.04      4.17 o 
  12   2   6       24.76       28.87      4.58 o 
  13   2   6      299.30      298.16     11.48 o 
  14   2   6        0.54        3.60      3.49 o 
  15   2   6       98.16       95.52      6.80 o 
  16   2   6        2.20        4.90      4.43 o 
  17   2   6       79.66       91.57      8.02 o 
 -21   3   6       16.73       19.43      6.81 o 
 -20   3   6       10.89        7.92      5.94 o 
 -19   3   6       16.35       18.96      8.27 o 
 -18   3   6       12.45        1.39      4.77 o 
 -17   3   6        9.86       16.32      5.16 o 
 -16   3   6       86.14       71.34      6.25 o 
 -15   3   6       14.64       12.01      3.99 o 
 -14   3   6       15.62       29.06      4.37 o 
 -13   3   6        0.18       -3.16      5.30 o 
 -12   3   6       89.48       96.31      5.84 o 
 -11   3   6       97.57       83.52      4.85 o 
 -10   3   6      442.16      419.56      8.54 o 
  -9   3   6      212.84      196.57      5.15 o 
  -8   3   6     1404.22     1520.60     17.78 o 
  -7   3   6       79.41       97.22      3.18 o 
  -6   3   6     1074.26     1012.80     12.18 o 
  -5   3   6        8.03        3.18      1.43 o 
  -4   3   6     1425.79     1476.26     18.01 o 
  -3   3   6       13.54       20.19      2.09 o 
  -2   3   6       91.75       77.71      3.84 o 
  -1   3   6      240.98      266.49      5.83 o 
   0   3   6     2847.13     2942.96     36.55 o 
   1   3   6     1248.94     1315.51     21.10 o 
   2   3   6       18.97       12.35      1.92 o 
   3   3   6        2.95        0.72      1.60 o 
   4   3   6        0.13       -1.78      1.78 o 
   5   3   6      620.53      614.94     12.46 o 
   6   3   6      574.42      518.92     10.17 o 
   7   3   6      302.15      343.20      8.29 o 
   8   3   6       24.25       18.13      2.99 o 
   9   3   6      287.23      294.52      9.16 o 
  10   3   6      349.44      364.18     10.65 o 
  11   3   6      389.34      388.41     18.70 o 
  12   3   6        8.46        4.28      3.48 o 
  13   3   6       60.51       61.33      6.99 o 
  14   3   6        0.03       -0.18      3.37 o 
  15   3   6       29.34       27.38      4.69 o 
  16   3   6        6.19        3.38      7.89 o 
  17   3   6        1.25        2.34      5.48 o 
 -20   4   6        0.97       -5.13      5.13 o 
 -19   4   6        9.52        7.56      5.58 o 
 -18   4   6        2.22        7.57      5.01 o 
 -17   4   6       14.78       16.75      5.25 o 
 -16   4   6      128.28      134.85     11.36 o 
 -15   4   6       32.67       48.86      6.33 o 
 -14   4   6        7.23        3.92      4.18 o 
 -13   4   6       26.58       24.36      4.70 o 
 -12   4   6       92.47       90.41      4.66 o 
 -11   4   6      630.43      615.06     14.57 o 
 -10   4   6       21.16        9.73      2.22 o 
  -9   4   6      397.70      424.59      7.39 o 
  -8   4   6      726.56      727.58      9.73 o 
  -7   4   6      753.10      802.23     10.43 o 
  -6   4   6       23.54       25.31      2.15 o 
  -5   4   6      320.04      328.66      6.00 o 
  -4   4   6      327.40      330.03      6.67 o 
  -3   4   6       20.90       23.09      3.18 o 
  -2   4   6     1448.18     1411.48     23.49 o 
  -1   4   6      969.90      972.71     12.80 o 
   0   4   6     2115.31     2195.83     25.53 o 
   1   4   6      749.21      798.84     12.21 o 
   2   4   6       15.92       11.25      1.89 o 
   3   4   6      341.51      331.90      7.16 o 
   4   4   6      918.04      919.51     13.05 o 
   5   4   6     1297.69     1196.08     17.90 o 
   6   4   6      196.90      210.74      7.15 o 
   7   4   6      331.87      339.69      9.37 o 
   8   4   6       80.57       71.82      6.61 o 
   9   4   6      758.05      750.68     15.82 o 
  10   4   6      141.03      139.55      7.74 o 
  11   4   6        0.28        1.01      3.17 o 
  12   4   6        4.47        7.72      3.64 o 
  13   4   6       41.58       37.20      6.10 o 
  14   4   6       25.55       18.13      4.90 o 
  15   4   6       29.04       28.14      5.56 o 
  16   4   6        6.15        5.19      4.82 o 
 -20   5   6        0.61        6.08      5.71 o 
 -19   5   6       30.17       31.57      6.71 o 
 -18   5   6       56.88       53.34      7.49 o 
 -17   5   6        0.10        1.69      4.66 o 
 -16   5   6       15.43       22.16      5.57 o 
 -15   5   6       17.36       14.96      5.01 o 
 -14   5   6      235.69      222.06     14.46 o 
 -13   5   6       41.57       36.58      4.88 o 
 -12   5   6       33.01       35.26      4.02 o 
 -11   5   6       78.33       85.26      5.22 o 
 -10   5   6       55.77       58.08      3.76 o 
  -9   5   6      182.20      154.01      5.22 o 
  -8   5   6       76.53       73.55      3.44 o 
  -7   5   6       68.61       67.11      3.60 o 
  -6   5   6       27.53       30.38      2.45 o 
  -5   5   6       97.78       89.25      3.38 o 
  -4   5   6      181.37      202.69      5.18 o 
  -3   5   6       22.01       24.12      1.69 o 
  -2   5   6      342.51      343.17      5.77 o 
  -1   5   6       87.29       71.21      2.42 o 
   0   5   6       19.73       22.60      1.64 o 
   1   5   6       56.55       52.29      3.13 o 
   2   5   6     1621.67     1627.29     20.07 o 
   3   5   6      161.85      145.26      4.41 o 
   4   5   6       37.04       38.37      3.75 o 
   5   5   6      362.83      369.30     13.65 o 
   6   5   6      104.09      112.04      5.79 o 
   7   5   6      973.95     1024.90     22.03 o 
   8   5   6      240.27      264.19     13.15 o 
   9   5   6        4.09        4.68      3.17 o 
  10   5   6      197.96      242.91     19.62 o 
  11   5   6        0.01        3.57      3.82 o 
  12   5   6       51.19       41.18      6.11 o 
  13   5   6       13.29       10.79      4.97 o 
  14   5   6       10.98       14.27      5.55 o 
  15   5   6        1.06       -1.73      6.59 o 
  16   5   6        0.25       -1.60      4.91 o 
 -19   6   6        6.00        2.27      6.24 o 
 -18   6   6       23.87       16.51      5.89 o 
 -17   6   6       20.51        8.52      5.21 o 
 -16   6   6        0.08        1.32      4.51 o 
 -15   6   6       56.23       50.82      6.33 o 
 -14   6   6      197.03      215.28     15.54 o 
 -13   6   6       13.19       15.41      3.64 o 
 -12   6   6        8.86       14.68      3.57 o 
 -11   6   6       86.06       77.17      5.26 o 
 -10   6   6        0.06       -1.75      2.62 o 
  -9   6   6       61.34       72.54      4.85 o 
  -8   6   6      849.72      828.36     16.02 o 
  -7   6   6       29.09       28.70      3.31 o 
  -6   6   6        0.06        1.76      1.86 o 
  -5   6   6        9.99        8.90      2.09 o 
  -4   6   6      142.88      150.13      4.45 o 
  -3   6   6       37.31       39.32      3.31 o 
  -2   6   6      122.68      115.01      5.97 o 
  -1   6   6       41.59       41.29      3.30 o 
   0   6   6      113.13      118.19      4.26 o 
   1   6   6      391.23      357.85      7.42 o 
   2   6   6        0.01        0.62      1.46 o 
   3   6   6      146.55      152.92      8.28 o 
   4   6   6       11.67       10.07      2.89 o 
   5   6   6      466.24      456.11     11.67 o 
   6   6   6        9.56        0.70      2.65 o 
   7   6   6      118.21      122.77      6.44 o 
   8   6   6        0.58        0.46      2.96 o 
   9   6   6        4.67        4.86      3.24 o 
  10   6   6        0.77        0.19      3.34 o 
  11   6   6       35.51       34.89      5.36 o 
  12   6   6       53.73       56.86      6.50 o 
  13   6   6      146.31      178.10     10.86 o 
  14   6   6       82.68       90.89      8.49 o 
  15   6   6        0.12        6.20      4.43 o 
 -18   7   6        8.79        6.93      6.56 o 
 -17   7   6       73.58       67.90     16.09 o 
 -16   7   6       34.03       26.26      6.81 o 
 -15   7   6       16.94        9.84      5.09 o 
 -14   7   6        1.38        2.44      4.12 o 
 -13   7   6      258.17      268.17     11.19 o 
 -12   7   6      121.44      106.82      6.41 o 
 -11   7   6      145.95      142.79      6.78 o 
 -10   7   6       48.82       46.57      3.83 o 
  -9   7   6       20.44       20.01      2.95 o 
  -8   7   6       10.67       10.75      3.09 o 
  -7   7   6      571.67      592.89     12.30 o 
  -6   7   6        1.47       -1.67      2.32 o 
  -5   7   6       26.89       20.05      2.73 o 
  -4   7   6       41.07       47.72      4.15 o 
  -3   7   6      985.95      945.57     16.21 o 
  -2   7   6      613.06      585.52     11.70 o 
  -1   7   6      210.63      190.41      4.93 o 
   0   7   6       59.64       52.38      5.36 o 
   1   7   6       86.22       81.38      7.03 o 
   2   7   6      103.71      117.85      6.61 o 
   3   7   6      143.45      146.38      6.21 o 
   4   7   6      112.62      109.84      5.69 o 
   5   7   6      129.95      127.92      6.21 o 
   6   7   6      112.66      116.33      8.63 o 
   7   7   6        0.94        4.17      2.99 o 
   8   7   6        0.01       -2.89      2.89 o 
   9   7   6        0.28       -2.24      3.43 o 
  10   7   6        3.05        2.86      4.19 o 
  11   7   6       93.98       99.92      8.02 o 
  12   7   6        4.32        2.96      4.39 o 
  13   7   6       14.83       24.37      5.71 o 
  14   7   6        5.44        2.57      4.68 o 
 -17   8   6       44.46       35.99     19.80 o 
 -16   8   6        0.60        1.78      5.64 o 
 -15   8   6        7.07        2.27      6.39 o 
 -14   8   6        7.07        4.00      4.24 o 
 -13   8   6        0.15        0.15      3.67 o 
 -12   8   6       64.16       73.29      6.21 o 
 -11   8   6       89.06       86.17      6.62 o 
 -10   8   6       20.59       10.04      2.89 o 
  -9   8   6        2.90       -1.76      2.43 o 
  -8   8   6       19.68       18.23      3.02 o 
  -7   8   6      230.41      212.75      6.93 o 
  -6   8   6        2.03        1.53      2.24 o 
  -5   8   6        0.08       -3.48      3.48 o 
  -4   8   6       10.82        8.30      3.69 o 
  -3   8   6       22.03       33.16      4.75 o 
  -2   8   6       23.16       32.14      4.68 o 
  -1   8   6       16.24       23.89      2.65 o 
   0   8   6       21.41       23.42      4.82 o 
   1   8   6      269.04      266.85      7.64 o 
   2   8   6      710.47      734.96     14.44 o 
   3   8   6       11.05       17.72      3.38 o 
   4   8   6      256.01      261.67     12.22 o 
   5   8   6        0.00        3.09      3.40 o 
   6   8   6        2.62       -2.58      4.01 o 
   7   8   6       66.32       60.87      6.01 o 
   8   8   6       21.74       14.67      6.07 o 
   9   8   6       20.40       28.90      5.21 o 
  10   8   6       11.67       12.36      4.72 o 
  11   8   6        0.01       -3.26      4.19 o 
  12   8   6        7.88        5.19      8.13 o 
  13   8   6        5.84        4.69      4.82 o 
 -16   9   6        2.14        4.95      5.94 o 
 -15   9   6        0.01       -1.26      5.36 o 
 -14   9   6       16.47        9.56      6.23 o 
 -13   9   6       27.78       31.11      5.27 o 
 -12   9   6        0.09       -0.14      3.65 o 
 -11   9   6       49.46       62.77      5.85 o 
 -10   9   6        0.29        4.65      3.11 o 
  -9   9   6       56.16       49.02      4.35 o 
  -8   9   6       30.45       19.60      4.58 o 
  -7   9   6       83.17       76.06      6.66 o 
  -6   9   6       59.26       51.48      7.28 o 
  -5   9   6      101.28       97.76      9.03 o 
  -4   9   6        3.70        3.53      6.19 o 
  -3   9   6       72.23       70.46     10.93 o 
  -2   9   6        0.02       -3.74      6.81 o 
  -1   9   6        2.46       -1.03      4.38 o 
   0   9   6       13.43       19.10      5.45 o 
   1   9   6        7.03        7.55      2.73 o 
   2   9   6      125.00      125.66      6.49 o 
   3   9   6        0.31        1.93      3.16 o 
   4   9   6        4.51        4.12      3.38 o 
   5   9   6        1.18       -0.21      3.35 o 
   6   9   6        9.39       12.29      4.07 o 
   7   9   6        5.02        6.07      4.04 o 
   8   9   6        5.35        4.25      4.10 o 
   9   9   6        0.00       -1.80      3.82 o 
  10   9   6       53.74       55.37     17.52 o 
  11   9   6       23.25       18.68      5.45 o 
  12   9   6        0.17        0.70      4.82 o 
 -14  10   6        1.63       -1.96     11.34 o 
 -13  10   6        8.49        8.17      6.40 o 
 -12  10   6       24.40       31.80      7.58 o 
 -11  10   6       12.61       14.10      7.43 o 
 -10  10   6       32.01       56.51      8.44 o 
  -9  10   6      135.97      165.10      9.52 o 
  -8  10   6       29.24       29.23      5.47 o 
  -7  10   6       22.77       34.12      9.07 o 
  -6  10   6        0.48        0.71      8.46 o 
  -5  10   6      119.12       96.35      9.45 o 
  -4  10   6      228.66      271.03     13.67 o 
  -3  10   6       54.39       31.55      6.52 o 
  -2  10   6       11.23        4.37      5.05 o 
  -1  10   6       59.14       71.86     10.31 o 
   0  10   6       15.27        6.55      5.15 o 
   1  10   6       13.34        6.12      9.08 o 
   2  10   6       12.01        9.60      5.34 o 
   3  10   6       50.38       31.43      6.74 o 
   4  10   6       21.78       21.82      6.23 o 
   5  10   6        0.82        0.41      3.60 o 
   6  10   6       50.94       54.88      5.87 o 
   7  10   6       25.29       20.26      4.73 o 
   8  10   6        3.07        4.54      4.25 o 
   9  10   6        0.89        6.59      4.60 o 
  10  10   6        6.75        7.18      4.78 o 
 -12  11   6        5.62       13.69     10.93 o 
 -11  11   6       40.57       35.41      8.02 o 
 -10  11   6       17.75       15.41      6.69 o 
  -9  11   6        7.26        9.98      8.25 o 
  -8  11   6       25.69       35.53      6.25 o 
  -7  11   6        5.41        9.90      8.66 o 
  -6  11   6        5.74       -0.23      5.39 o 
  -5  11   6        7.81        6.51      5.85 o 
  -4  11   6        5.67        0.79      5.45 o 
  -3  11   6       14.85       14.76      5.93 o 
  -2  11   6       38.18       62.53      8.22 o 
  -1  11   6       49.37       34.33      7.11 o 
   0  11   6        0.08       -4.86      4.86 o 
   1  11   6       49.75       76.53      8.86 o 
   2  11   6       12.67        5.81      5.34 o 
   3  11   6        0.01       -2.27      4.86 o 
   4  11   6       19.42       16.09      6.23 o 
   5  11   6       10.89        7.55      5.75 o 
   6  11   6        0.30       -3.43      5.23 o 
   7  11   6       14.96       29.59      7.14 o 
   8  11   6        0.02       -2.17      5.85 o 
  -9  12   6        7.80       16.42      7.28 o 
  -8  12   6        0.01        9.30      6.44 o 
  -7  12   6       14.66        9.49      9.08 o 
  -6  12   6        0.86        9.92      6.23 o 
  -5  12   6       26.95       30.84      7.11 o 
  -4  12   6        9.49       10.05     12.38 o 
  -3  12   6        5.01        7.50      6.04 o 
  -2  12   6        4.95        1.47      5.45 o 
  -1  12   6        2.69        6.25      9.90 o 
   0  12   6        2.45        2.67      5.55 o 
   1  12   6        3.48        7.42      6.39 o 
   2  12   6        0.31        0.96      5.85 o 
   3  12   6       39.89       58.35     11.76 o 
   4  12   6        0.05        2.44      6.15 o 
   5  12   6        2.46       -2.35      5.93 o 
 -21   1   7        0.27       -4.18      5.44 o 
 -20   1   7        4.92       -5.60      5.89 o 
 -19   1   7       47.59       35.35      7.98 o 
 -18   1   7       59.15       63.41      6.67 o 
 -17   1   7       90.85      103.79      7.40 o 
 -16   1   7       74.04       88.11      6.69 o 
 -15   1   7       41.36       32.51      4.79 o 
 -14   1   7        5.07        8.61      3.55 o 
 -13   1   7       23.55       16.26      4.05 o 
 -12   1   7      410.44      422.34     13.04 o 
 -11   1   7       66.64       61.50      7.20 o 
 -10   1   7      534.42      499.35      9.14 o 
  -9   1   7     1673.58     1658.79     22.70 o 
  -8   1   7      335.09      317.94      6.16 o 
  -7   1   7       86.76       94.29      3.86 o 
  -6   1   7      330.02      324.04      6.83 o 
  -5   1   7     1843.46     1877.08     28.35 o 
  -4   1   7      836.94      860.93     15.10 o 
  -3   1   7     2703.02     2788.46     35.38 o 
  -2   1   7      436.65      497.43      9.10 o 
  -1   1   7      141.36      197.54      6.12 o 
   0   1   7     3807.88     3670.72     51.00 o 
   1   1   7       40.09       29.95      4.05 o 
   2   1   7       65.15       74.12      4.22 o 
   3   1   7      163.87      148.08      5.51 o 
   4   1   7        0.46       -1.73      2.02 o 
   5   1   7      326.35      321.89      8.65 o 
   6   1   7       52.16       46.24      4.01 o 
   7   1   7        0.28       -1.33      2.42 o 
   8   1   7      151.68      132.16      6.68 o 
   9   1   7      273.38      250.40      8.71 o 
  10   1   7       14.58       18.27      3.41 o 
  11   1   7       58.52       58.51      4.93 o 
  12   1   7       64.48       63.73      5.26 o 
  13   1   7       30.49       27.51      4.35 o 
  14   1   7       12.56       10.54      3.89 o 
  15   1   7        0.10       -3.92      3.92 o 
  16   1   7       40.66       42.56      6.34 o 
 -21   2   7        0.00       -5.37      5.47 o 
 -20   2   7        5.22       -0.18      5.15 o 
 -19   2   7       17.72       12.51      5.71 o 
 -18   2   7       24.59       26.07      6.06 o 
 -17   2   7       11.18        5.90      4.94 o 
 -16   2   7       50.71       63.03      5.92 o 
 -15   2   7       87.40       91.45      6.54 o 
 -14   2   7      165.98      162.75      8.10 o 
 -13   2   7       12.58        3.87      3.45 o 
 -12   2   7      981.61      993.58     19.02 o 
 -11   2   7      496.64      490.15      9.51 o 
 -10   2   7      268.58      290.56      7.11 o 
  -9   2   7      412.49      394.08      8.12 o 
  -8   2   7       75.99       72.94      2.98 o 
  -7   2   7       28.45       29.36      2.16 o 
  -6   2   7     2161.18     2112.49     22.91 o 
  -5   2   7      150.48      208.02      4.96 o 
  -4   2   7      719.14      805.49     12.73 o 
  -3   2   7     1165.39     1227.01     17.57 o 
  -2   2   7     1376.49     1404.47     19.57 o 
  -1   2   7       63.04       61.79      3.36 o 
   0   2   7       32.35       32.44      2.64 o 
   1   2   7        1.02        0.04      1.62 o 
   2   2   7      238.13      220.57      6.58 o 
   3   2   7       33.27       30.84      3.17 o 
   4   2   7        8.41        3.79      2.74 o 
   5   2   7        0.37        4.64      2.31 o 
   6   2   7       22.33       30.01      3.59 o 
   7   2   7        0.04        4.08      2.63 o 
   8   2   7      134.41      137.90      7.00 o 
   9   2   7       62.54       68.92      4.93 o 
  10   2   7        5.75        6.90      3.01 o 
  11   2   7        1.11        0.04      2.79 o 
  12   2   7       37.41       25.91      5.10 o 
  13   2   7        1.38        0.20      3.30 o 
  14   2   7       38.42       52.55      5.48 o 
  15   2   7       12.49        6.97      4.02 o 
  16   2   7       14.92        9.91      4.84 o 
 -21   3   7       13.93       20.60      6.91 o 
 -20   3   7        3.45        3.72      5.44 o 
 -19   3   7        1.43       -0.77      4.84 o 
 -18   3   7        0.45        1.28      4.79 o 
 -17   3   7        0.50        1.15      4.59 o 
 -16   3   7        0.20       -1.34      4.27 o 
 -15   3   7        7.06        3.73      3.80 o 
 -14   3   7      216.42      195.41     16.32 o 
 -13   3   7      428.28      486.66     12.33 o 
 -12   3   7       56.52       59.34      3.92 o 
 -11   3   7       89.59       92.96      4.55 o 
 -10   3   7      798.55      861.86     14.11 o 
  -9   3   7       72.99       80.90      3.21 o 
  -8   3   7      101.07      106.58      3.73 o 
  -7   3   7      425.32      413.45      6.70 o 
  -6   3   7     1066.88     1053.78     12.90 o 
  -5   3   7      924.34      960.90     13.19 o 
  -4   3   7     3004.91     2946.50     33.61 o 
  -3   3   7      547.82      568.02      8.88 o 
  -2   3   7        3.87        2.53      1.72 o 
  -1   3   7      512.25      465.22      8.58 o 
   0   3   7        9.93       17.89      2.12 o 
   1   3   7      418.12      405.32      8.07 o 
   2   3   7      273.85      275.21      8.92 o 
   3   3   7       51.34       48.30      3.70 o 
   4   3   7      290.91      287.58      8.04 o 
   5   3   7      166.60      154.70      7.32 o 
   6   3   7      100.45       89.63      5.34 o 
   7   3   7        7.62        9.02      2.82 o 
   8   3   7      481.50      458.70     10.37 o 
   9   3   7       22.94       32.38      3.88 o 
  10   3   7        2.57       -2.96      2.96 o 
  11   3   7       44.60       32.04      4.72 o 
  12   3   7      123.86      131.09      7.93 o 
  13   3   7       88.72       95.32      7.15 o 
  14   3   7        0.48        1.19      4.14 o 
  15   3   7        1.25        9.80      4.84 o 
  16   3   7       25.26       19.85      5.61 o 
 -20   4   7        0.64        2.98      5.63 o 
 -19   4   7       55.27       58.08      7.81 o 
 -18   4   7        9.00        1.24      4.92 o 
 -17   4   7        0.55        2.22      4.59 o 
 -16   4   7       15.59       13.63      5.07 o 
 -15   4   7        2.95       -2.09      4.10 o 
 -14   4   7      279.44      264.50     11.18 o 
 -13   4   7        5.76        4.33      2.95 o 
 -12   4   7       31.82       37.80      3.99 o 
 -11   4   7        1.67       -0.65      2.25 o 
 -10   4   7       11.39        4.89      2.49 o 
  -9   4   7      515.35      533.22      9.93 o 
  -8   4   7       39.56       37.79      2.55 o 
  -7   4   7     1110.14     1107.86     15.00 o 
  -6   4   7      465.25      472.66      9.90 o 
  -5   4   7        0.89        1.27      1.75 o 
  -4   4   7       58.91       51.93      2.78 o 
  -3   4   7      707.52      673.89      9.98 o 
  -2   4   7      447.97      436.17      7.44 o 
  -1   4   7      235.79      207.56      4.86 o 
   0   4   7      208.42      218.59      5.61 o 
   1   4   7        3.64        2.45      1.83 o 
   2   4   7        1.74        6.52      2.40 o 
   3   4   7      809.33      877.05     15.84 o 
   4   4   7     1410.00     1394.31     23.00 o 
   5   4   7      568.66      537.26     10.70 o 
   6   4   7      123.76      126.41      5.61 o 
   7   4   7        3.34        6.07      2.72 o 
   8   4   7      140.55      157.75     10.00 o 
   9   4   7      259.94      249.34      8.96 o 
  10   4   7        2.17        3.73      3.56 o 
  11   4   7       15.14       10.54      4.55 o 
  12   4   7       19.21       19.48      5.30 o 
  13   4   7       53.65       57.87      7.21 o 
  14   4   7        1.47       -3.75      3.75 o 
  15   4   7        2.49        8.88      4.94 o 
  16   4   7       13.01       22.35      5.70 o 
 -20   5   7        3.52        0.90      5.45 o 
 -19   5   7       27.83       36.49      7.18 o 
 -18   5   7        0.96       -2.50      4.70 o 
 -17   5   7       18.03       30.84      6.25 o 
 -16   5   7       49.56       46.58      6.63 o 
 -15   5   7      212.53      221.89     11.34 o 
 -14   5   7       34.66       28.77      5.96 o 
 -13   5   7       72.63       96.11      5.98 o 
 -12   5   7        0.05       -0.21      2.87 o 
 -11   5   7      209.87      183.37      7.03 o 
 -10   5   7        2.47       -0.55      2.69 o 
  -9   5   7      121.46      115.07      5.84 o 
  -8   5   7       33.17       38.16      3.13 o 
  -7   5   7       90.41       90.59      4.33 o 
  -6   5   7        0.00       -0.92      1.46 o 
  -5   5   7      263.67      246.59      5.28 o 
  -4   5   7      159.80      148.45      4.63 o 
  -3   5   7       46.32       45.50      2.98 o 
  -2   5   7       70.13       72.50      3.27 o 
  -1   5   7     1761.28     1731.64     23.59 o 
   0   5   7     2368.42     2249.56     29.74 o 
   1   5   7      489.09      475.17      8.30 o 
   2   5   7        4.63        7.60      3.12 o 
   3   5   7        2.14        3.38      2.17 o 
   4   5   7       25.42       22.08      3.40 o 
   5   5   7      709.44      670.69     13.82 o 
   6   5   7        5.66        5.22      3.87 o 
   7   5   7       86.58       81.08      6.58 o 
   8   5   7      308.14      326.30     11.67 o 
   9   5   7      236.74      239.22     10.43 o 
  10   5   7        0.99       -0.79      3.79 o 
  11   5   7       41.06       37.95      5.77 o 
  12   5   7        6.13       13.84      5.14 o 
  13   5   7        2.44        2.34      4.84 o 
  14   5   7       31.53       26.04      6.29 o 
  15   5   7       10.86       10.42      5.52 o 
 -19   6   7        0.65       -0.86      5.04 o 
 -18   6   7        6.75        4.91      5.33 o 
 -17   6   7       35.91       42.77      6.85 o 
 -16   6   7       75.30       93.17     13.63 o 
 -15   6   7       27.79       28.98      7.27 o 
 -14   6   7        8.90        9.54      4.49 o 
 -13   6   7       10.95       17.69      3.84 o 
 -12   6   7        6.88       14.23      3.60 o 
 -11   6   7      313.84      291.31     10.30 o 
 -10   6   7       19.55       21.36      4.55 o 
  -9   6   7      471.55      401.14     11.72 o 
  -8   6   7       22.81       17.54      3.55 o 
  -7   6   7      776.86      750.80     14.56 o 
  -6   6   7        0.03       -5.30      5.30 o 
  -5   6   7        3.86        0.12      3.04 o 
  -4   6   7       81.25       92.71      4.69 o 
  -3   6   7        4.13       -2.30      2.30 o 
  -2   6   7      469.36      453.06      8.73 o 
  -1   6   7      152.45      163.15      8.56 o 
   0   6   7        2.49        5.35      2.53 o 
   1   6   7       25.02       26.16      3.38 o 
   2   6   7      368.42      401.08      9.86 o 
   3   6   7       35.57       31.87      5.54 o 
   4   6   7        7.74        2.42      2.76 o 
   5   6   7       72.79       73.26      9.35 o 
   6   6   7        1.18       -2.69      2.69 o 
   7   6   7      262.73      254.95      8.70 o 
   8   6   7       24.39       25.44      6.51 o 
   9   6   7       16.05       23.01      4.94 o 
  10   6   7        8.53        5.39      4.15 o 
  11   6   7       23.19       30.98      5.68 o 
  12   6   7       28.29       32.60      7.14 o 
  13   6   7       30.79       26.45      7.22 o 
  14   6   7        0.04       -1.18      4.99 o 
 -18   7   7        0.16       -2.67      5.85 o 
 -17   7   7        8.90        4.11      6.23 o 
 -16   7   7        0.43        5.79      5.93 o 
 -15   7   7      112.39      104.71      9.42 o 
 -14   7   7       15.01       20.96      4.41 o 
 -13   7   7       40.73       39.09      4.82 o 
 -12   7   7      108.97      116.17      6.66 o 
 -11   7   7        4.82        0.93      3.10 o 
 -10   7   7        3.01        5.35      3.18 o 
  -9   7   7        0.29        0.02      2.73 o 
  -8   7   7        0.03       -2.64      2.84 o 
  -7   7   7      134.45      142.72      6.29 o 
  -6   7   7       11.86       15.48      3.16 o 
  -5   7   7       44.15       48.62      4.06 o 
  -4   7   7      823.21      809.39     16.67 o 
  -3   7   7      293.02      267.62      7.55 o 
  -2   7   7      125.12      129.45      7.50 o 
  -1   7   7      162.79      156.76      6.17 o 
   0   7   7       80.86       68.46      4.50 o 
   1   7   7      115.53      105.08      5.51 o 
   2   7   7       14.72        7.04      2.79 o 
   3   7   7        0.01       -1.93      2.70 o 
   4   7   7       10.65       10.77      3.26 o 
   5   7   7       42.71       31.65      3.98 o 
   6   7   7        0.00       -2.90      4.05 o 
   7   7   7        1.03        1.00      3.11 o 
   8   7   7        5.43        8.48      3.96 o 
   9   7   7      150.31      129.54      8.57 o 
  10   7   7        4.95        8.68      4.65 o 
  11   7   7       12.51       13.44      4.99 o 
  12   7   7       62.43       61.06     11.18 o 
  13   7   7        4.21        3.39      4.82 o 
 -17   8   7       31.11       18.07      6.84 o 
 -16   8   7        0.13       -2.96      5.64 o 
 -15   8   7        2.76       -3.58      5.23 o 
 -14   8   7        6.55        7.97      4.80 o 
 -13   8   7        0.17       -3.49      3.74 o 
 -12   8   7       25.09       26.61      5.59 o 
 -11   8   7        0.74        1.39      4.15 o 
 -10   8   7        2.11       -0.85      3.04 o 
  -9   8   7       37.79       24.38      3.78 o 
  -8   8   7       38.26       43.11      4.13 o 
  -7   8   7        1.45        1.74      2.62 o 
  -6   8   7       10.16        8.70      2.78 o 
  -5   8   7       56.58       43.86      3.47 o 
  -4   8   7        7.08        7.07      3.39 o 
  -3   8   7      273.79      283.50      7.52 o 
  -2   8   7       25.83       28.20      4.51 o 
  -1   8   7       11.99       13.74      2.78 o 
   0   8   7       10.27       22.22      3.19 o 
   1   8   7        2.55       -0.19      2.54 o 
   2   8   7        3.85        6.46      2.80 o 
   3   8   7        4.00        5.71      3.39 o 
   4   8   7       19.05       21.12      4.18 o 
   5   8   7        1.88        5.02      3.43 o 
   6   8   7      103.37      128.13      9.88 o 
   7   8   7       17.33       16.65      4.39 o 
   8   8   7        2.62        3.71      4.06 o 
   9   8   7       48.73       68.82      8.48 o 
  10   8   7       16.11       24.96      5.48 o 
  11   8   7        4.94        6.45      5.90 o 
  12   8   7        0.01        4.11      4.92 o 
 -15   9   7        9.92        8.48      5.85 o 
 -14   9   7       45.01       58.04      6.61 o 
 -13   9   7       40.31       36.69      7.58 o 
 -12   9   7        1.70       -1.94      4.93 o 
 -11   9   7       19.23       33.52      5.37 o 
 -10   9   7        7.46        7.53      5.68 o 
  -9   9   7        4.86        8.67      5.23 o 
  -8   9   7       40.62       36.69      6.69 o 
  -7   9   7       13.49       13.54      5.81 o 
  -6   9   7        5.21        3.49      5.10 o 
  -5   9   7      183.91      198.89     24.75 o 
  -4   9   7       12.40       22.48      6.13 o 
  -3   9   7       18.59       26.69      7.22 o 
  -2   9   7       46.16       36.50      6.69 o 
  -1   9   7       17.32       21.87     10.93 o 
   0   9   7       95.91       66.53      7.99 o 
   1   9   7        5.26        1.95      3.92 o 
   2   9   7        7.55       12.53      3.65 o 
   3   9   7       63.23       50.62      7.26 o 
   4   9   7      109.82       95.29      6.72 o 
   5   9   7       21.31       32.97      4.82 o 
   6   9   7      152.65      142.30      8.62 o 
   7   9   7        1.03        4.13      4.13 o 
   8   9   7       11.95       10.25      4.72 o 
   9   9   7       70.57       73.32      7.36 o 
  10   9   7        1.09        1.61      5.05 o 
  11   9   7        1.17       -0.79      4.63 o 
 -13  10   7        2.64       -0.46      5.97 o 
 -12  10   7        0.29       10.05      6.39 o 
 -11  10   7        0.04        1.65      5.54 o 
 -10  10   7        0.07        2.08      5.52 o 
  -9  10   7       12.27       17.71      6.56 o 
  -8  10   7        6.19        9.01      6.81 o 
  -7  10   7        2.08       -4.76      5.10 o 
  -6  10   7       22.06        5.51      5.75 o 
  -5  10   7       11.01        8.46      5.83 o 
  -4  10   7      111.17      117.44     10.45 o 
  -3  10   7        1.47       -1.01      7.01 o 
  -2  10   7       15.91       12.26      5.97 o 
  -1  10   7        0.11       -0.96      6.39 o 
   0  10   7        1.83        5.54      8.04 o 
   1  10   7        6.76        2.64      5.34 o 
   2  10   7        5.47        8.05      5.05 o 
   3  10   7       46.38       35.37      7.11 o 
   4  10   7        6.03        2.64      5.75 o 
   5  10   7        2.45        8.25      5.83 o 
   6  10   7        9.50       12.14      4.60 o 
   7  10   7        1.62        1.60      4.17 o 
   8  10   7        0.88        0.61      4.12 o 
   9  10   7        5.30        0.43      4.53 o 
 -11  11   7        7.78        1.03      6.13 o 
 -10  11   7       34.20       55.27     18.36 o 
  -9  11   7       35.54       47.29      8.46 o 
  -8  11   7        2.64       -3.98      5.68 o 
  -7  11   7        1.05       -0.93      5.52 o 
  -6  11   7        0.56       -5.52      5.52 o 
  -5  11   7      106.93      105.44     10.62 o 
  -4  11   7       32.38       33.59      7.52 o 
  -3  11   7        7.95        5.91      5.93 o 
  -2  11   7        9.25        6.01      7.43 o 
  -1  11   7       83.87       96.97     12.79 o 
   0  11   7       36.80       30.30      7.28 o 
   1  11   7        0.02        4.83      5.75 o 
   2  11   7       19.55       21.97      6.84 o 
   3  11   7       16.25        9.72      5.97 o 
   4  11   7        2.87       11.26      6.11 o 
   5  11   7       34.47       33.24      8.66 o 
   6  11   7        2.63       -2.37      5.75 o 
  -7  12   7       21.72       23.69      7.14 o 
  -6  12   7       12.80       18.41      6.93 o 
  -5  12   7        0.02       -0.39      5.93 o 
  -4  12   7        0.85       -4.36      5.34 o 
  -3  12   7        1.81       -1.24      7.43 o 
  -2  12   7       54.19       49.01      8.57 o 
  -1  12   7       14.77       13.77      6.74 o 
   0  12   7        1.41        2.00      5.75 o 
   1  12   7        0.08        3.02      5.72 o 
   2  12   7        6.24        2.86      6.03 o 
   3  12   7        4.24        5.66      6.34 o 
 -21   0   8       24.98       23.10     11.55 o 
 -20   0   8       62.60       80.55     16.50 o 
 -19   0   8       18.32        3.72     10.73 o 
 -18   0   8        1.10        2.11      6.56 o 
 -17   0   8      105.54       99.57     11.76 o 
 -16   0   8        6.51        8.79      5.52 o 
 -15   0   8        3.34       -4.35      4.35 o 
 -14   0   8       20.89        8.91      5.05 o 
 -13   0   8      789.44      839.86     24.94 o 
 -12   0   8      134.70      136.54     10.21 o 
 -11   0   8      577.52      584.31     29.29 o 
 -10   0   8      159.85      140.78     14.03 o 
  -9   0   8      615.58      602.13     18.42 o 
  -8   0   8       34.45       34.76      3.28 o 
  -7   0   8      912.18      901.66     47.44 o 
  -6   0   8      600.60      606.92     17.79 o 
  -5   0   8     1523.39     1426.11     32.67 o 
  -4   0   8     1010.79      924.16     23.34 o 
  -3   0   8      171.66      152.64      9.69 o 
  -2   0   8      852.73      692.09     24.13 o 
  -1   0   8      537.44      548.90     33.42 o 
   0   0   8      426.26      460.94     14.58 o 
   1   0   8        9.20        5.34      3.05 o 
   2   0   8      475.50      456.41     14.88 o 
   3   0   8      303.64      334.71     12.69 o 
   4   0   8     3083.39     3046.24     91.38 o 
   5   0   8      202.77      210.92     14.03 o 
   6   0   8       91.91       90.00      7.88 o 
   7   0   8      467.89      472.25     16.76 o 
   8   0   8      289.09      316.70     13.99 o 
   9   0   8       76.96       67.43      8.02 o 
  10   0   8       80.82       98.52     20.63 o 
  11   0   8      106.17      139.13     11.37 o 
  12   0   8       34.36       51.39      6.74 o 
  13   0   8      100.12       99.77     19.24 o 
  14   0   8        4.59        3.04      4.99 o 
  15   0   8       15.73       14.23      7.29 o 
  16   0   8       29.97       26.61      8.17 o 
 -21   1   8        0.34       -5.25      5.25 o 
 -20   1   8        0.34        2.06      5.62 o 
 -19   1   8       47.48       45.01     10.30 o 
 -18   1   8        8.69        5.44      4.36 o 
 -17   1   8       31.65       42.23      5.69 o 
 -16   1   8        5.73       -1.12      3.81 o 
 -15   1   8      128.15      120.04      7.50 o 
 -14   1   8       69.61       62.41      5.66 o 
 -13   1   8       13.83       13.85      3.78 o 
 -12   1   8      803.83      820.75     20.12 o 
 -11   1   8     1566.95     1570.07     26.55 o 
 -10   1   8      948.96      934.69     19.54 o 
  -9   1   8     1471.62     1460.30     16.39 o 
  -8   1   8        8.12        4.47      2.59 o 
  -7   1   8       43.09       41.76      3.31 o 
  -6   1   8       76.69       63.26      4.27 o 
  -5   1   8      610.23      590.31     12.16 o 
  -4   1   8        0.40       -1.04      1.97 o 
  -3   1   8      212.08      150.43      5.55 o 
  -2   1   8      266.44      272.84      7.51 o 
  -1   1   8       55.39       49.91      3.70 o 
   0   1   8        0.15        2.68      2.11 o 
   1   1   8      249.76      248.41      9.65 o 
   2   1   8      310.95      321.91     13.34 o 
   3   1   8        9.50        6.78      3.34 o 
   4   1   8      115.34      104.26      5.62 o 
   5   1   8        4.50        6.63      2.81 o 
   6   1   8       65.99       71.63      5.09 o 
   7   1   8       54.26       55.43      4.88 o 
   8   1   8        0.26       -2.05      2.88 o 
   9   1   8        6.64        2.37      3.27 o 
  10   1   8        0.42        0.55      3.19 o 
  11   1   8        6.77        9.49      3.52 o 
  12   1   8       49.69       51.07      6.32 o 
  13   1   8        0.27        0.91      3.22 o 
  14   1   8        2.33        6.96      3.97 o 
  15   1   8        5.72        0.07      3.95 o 
  16   1   8        0.20        4.32      4.86 o 
 -21   2   8        1.28       -1.46      5.61 o 
 -20   2   8        2.50        3.38      5.37 o 
 -19   2   8        0.05        3.27      5.27 o 
 -18   2   8       45.28       51.91      7.50 o 
 -17   2   8        1.16        1.22      4.53 o 
 -16   2   8        7.98       10.00      4.11 o 
 -15   2   8        3.09        4.75      3.69 o 
 -14   2   8        2.05       -1.88      3.45 o 
 -13   2   8      353.46      381.42     11.21 o 
 -12   2   8      102.32       98.79      8.99 o 
 -11   2   8      206.93      180.69      6.00 o 
 -10   2   8        0.03       -1.31      2.37 o 
  -9   2   8     3503.57     3474.13     39.12 o 
  -8   2   8        0.80        6.44      1.75 o 
  -7   2   8       14.51       16.72      2.09 o 
  -6   2   8       27.79       20.53      2.52 o 
  -5   2   8      389.72      355.09      8.79 o 
  -4   2   8       20.35       16.55      2.67 o 
  -3   2   8        3.40        0.46      1.72 o 
  -2   2   8      310.82      298.35     10.36 o 
  -1   2   8       90.10       73.67      4.53 o 
   0   2   8        0.00        0.02      2.00 o 
   1   2   8       50.69       55.34      4.02 o 
   2   2   8      476.61      411.81      9.97 o 
   3   2   8      379.23      377.11     10.54 o 
   4   2   8      661.75      647.88     13.58 o 
   5   2   8      150.86      158.29      7.56 o 
   6   2   8        9.61       16.82      3.48 o 
   7   2   8      889.54      868.87     17.57 o 
   8   2   8      223.87      219.28      9.05 o 
   9   2   8       18.69       20.80      4.40 o 
  10   2   8       10.52        8.97      3.22 o 
  11   2   8      101.09      118.46      8.22 o 
  12   2   8        6.69        3.32      5.42 o 
  13   2   8       17.00       18.04      4.80 o 
  14   2   8        3.77       -1.02      3.65 o 
  15   2   8        7.85       13.90      5.13 o 
 -20   3   8        0.32        1.21      5.68 o 
 -19   3   8        0.22        5.86      5.30 o 
 -18   3   8       47.75       48.87      7.26 o 
 -17   3   8       19.49       15.33      5.61 o 
 -16   3   8       77.70       66.64      7.36 o 
 -15   3   8       37.21       35.79      5.99 o 
 -14   3   8      659.88      689.39     15.94 o 
 -13   3   8        0.62        7.66      3.59 o 
 -12   3   8        6.01        7.87      2.56 o 
 -11   3   8        4.21        7.49      2.54 o 
 -10   3   8      536.92      511.67     10.18 o 
  -9   3   8      127.74      130.25      5.85 o 
  -8   3   8      123.37      122.88      4.31 o 
  -7   3   8       74.76       92.75      4.36 o 
  -6   3   8       44.72       43.95      2.98 o 
  -5   3   8      343.20      300.57      6.44 o 
  -4   3   8      297.90      297.23      6.35 o 
  -3   3   8      454.39      431.21      8.65 o 
  -2   3   8      629.61      645.33     13.96 o 
  -1   3   8      315.22      283.85      6.90 o 
   0   3   8      151.43      167.62      5.54 o 
   1   3   8      868.48      846.41     15.68 o 
   2   3   8     1376.94     1295.49     21.76 o 
   3   3   8       35.78       32.89      3.75 o 
   4   3   8      244.25      251.67      9.05 o 
   5   3   8        0.35        1.34      2.76 o 
   6   3   8        4.15        2.72      3.05 o 
   7   3   8       29.93       38.26      6.25 o 
   8   3   8       22.16       26.39      3.59 o 
   9   3   8       71.39       59.51      5.36 o 
  10   3   8       15.49       12.74      3.60 o 
  11   3   8       33.84       27.24      7.92 o 
  12   3   8       23.21       18.53      5.54 o 
  13   3   8       34.82       36.12      8.51 o 
  14   3   8        5.92        5.29      4.57 o 
  15   3   8        5.41       12.27      5.06 o 
 -20   4   8        0.01       -5.26      5.26 o 
 -19   4   8        7.70        9.27      7.52 o 
 -18   4   8        1.26        1.53      4.85 o 
 -17   4   8       39.58       52.00      7.16 o 
 -16   4   8       13.32       18.02      5.68 o 
 -15   4   8        0.35       -0.36      4.19 o 
 -14   4   8      240.98      266.05     11.50 o 
 -13   4   8      222.86      219.64     10.36 o 
 -12   4   8       32.14       48.25      4.41 o 
 -11   4   8      191.10      178.67      9.49 o 
 -10   4   8       67.25       65.62      4.22 o 
  -9   4   8       51.21       41.25      3.57 o 
  -8   4   8     1622.50     1568.67     22.41 o 
  -7   4   8      870.52      883.95     13.06 o 
  -6   4   8     1102.46     1168.10     16.82 o 
  -5   4   8      368.78      336.05      6.82 o 
  -4   4   8        3.65       -1.78      1.78 o 
  -3   4   8      230.36      217.44      7.51 o 
  -2   4   8       27.84       30.00      2.66 o 
  -1   4   8      573.97      540.78     10.05 o 
   0   4   8      106.16       95.16      4.60 o 
   1   4   8      732.56      731.49     23.18 o 
   2   4   8      187.59      182.31      6.33 o 
   3   4   8     1189.76     1208.19     20.83 o 
   4   4   8      761.36      727.09     14.79 o 
   5   4   8        3.91        7.68      3.57 o 
   6   4   8      125.33      108.33      5.48 o 
   7   4   8       13.06       13.49      3.22 o 
   8   4   8       19.12       18.42      3.64 o 
   9   4   8        4.79        0.83      4.04 o 
  10   4   8        0.19       -1.68      3.93 o 
  11   4   8       48.79       58.64      9.32 o 
  12   4   8       11.11       10.55      5.09 o 
  13   4   8        7.89        2.26      5.01 o 
  14   4   8       11.28       16.19      5.94 o 
  15   4   8        4.41       15.05      6.25 o 
 -19   5   8        1.08        2.91      5.64 o 
 -18   5   8        3.19        3.89      7.06 o 
 -17   5   8        8.37        9.96      5.45 o 
 -16   5   8       74.31       66.70      7.67 o 
 -15   5   8       15.46       20.35      5.45 o 
 -14   5   8        0.09       -2.55      4.94 o 
 -13   5   8        1.22        3.28      3.30 o 
 -12   5   8      217.54      230.44      8.43 o 
 -11   5   8        1.32       -0.75      2.80 o 
 -10   5   8       13.85       15.02      3.33 o 
  -9   5   8      258.95      216.33      7.73 o 
  -8   5   8      115.00      111.88      5.92 o 
  -7   5   8      128.12      125.99      6.13 o 
  -6   5   8       45.23       37.86      5.08 o 
  -5   5   8       16.07       23.34      3.45 o 
  -4   5   8      188.52      187.78      7.43 o 
  -3   5   8       10.57        3.06      2.55 o 
  -2   5   8      362.22      390.11      8.73 o 
  -1   5   8      220.75      216.92      7.09 o 
   0   5   8     2057.24     2024.25     28.54 o 
   1   5   8      663.28      699.75     12.27 o 
   2   5   8        9.18        4.07      2.58 o 
   3   5   8       57.48       66.52      5.68 o 
   4   5   8       52.15       50.84      5.33 o 
   5   5   8      118.67      105.23      7.33 o 
   6   5   8       93.60       91.65      8.18 o 
   7   5   8        0.02       -3.37      3.62 o 
   8   5   8      250.34      277.00     19.49 o 
   9   5   8       67.22       63.86      6.81 o 
  10   5   8        4.85        8.68      4.68 o 
  11   5   8       15.36        7.49      4.77 o 
  12   5   8        6.12        6.35      5.13 o 
  13   5   8       12.97       16.55      5.89 o 
  14   5   8       32.81       14.80      7.43 o 
 -18   6   8        9.69        4.88      5.58 o 
 -17   6   8       35.87       35.87      6.50 o 
 -16   6   8       41.74       36.38      6.47 o 
 -15   6   8        0.04        1.53      4.67 o 
 -14   6   8        4.35        5.96      4.49 o 
 -13   6   8        1.00        1.59      3.22 o 
 -12   6   8       88.65       89.19      5.92 o 
 -11   6   8       66.55       86.74      5.78 o 
 -10   6   8        8.20        5.49      3.51 o 
  -9   6   8        0.06       -3.05      3.05 o 
  -8   6   8      135.73      124.65      6.50 o 
  -7   6   8      476.09      441.33     10.90 o 
  -6   6   8      377.62      417.08     10.55 o 
  -5   6   8     1355.25     1320.28     25.32 o 
  -4   6   8      401.54      363.25     14.35 o 
  -3   6   8        1.99       -0.02      3.05 o 
  -2   6   8     1042.66     1019.10     18.22 o 
  -1   6   8       12.36        6.92      5.12 o 
   0   6   8      849.60      861.47     16.42 o 
   1   6   8       52.19       41.86      4.14 o 
   2   6   8       18.63       19.68      3.29 o 
   3   6   8        7.13        4.67      3.10 o 
   4   6   8        0.67       -2.67      2.67 o 
   5   6   8       29.07       27.55      3.99 o 
   6   6   8       16.12        9.27      3.46 o 
   7   6   8        1.50       -0.75      3.36 o 
   8   6   8      329.98      325.89     12.34 o 
   9   6   8        4.28        0.06      4.56 o 
  10   6   8        1.12       -4.01      4.01 o 
  11   6   8        0.14        2.59      4.65 o 
  12   6   8        0.04        6.15      5.81 o 
  13   6   8        6.79        4.66      6.40 o 
 -17   7   8       38.68       33.80      8.03 o 
 -16   7   8       72.92       79.35      9.71 o 
 -15   7   8        3.80       -1.00      4.54 o 
 -14   7   8       56.27       49.51      6.53 o 
 -13   7   8        7.36        4.57      5.84 o 
 -12   7   8        6.12        3.35      5.66 o 
 -11   7   8        1.81        5.66      3.34 o 
 -10   7   8      144.57      181.46     21.60 o 
  -9   7   8       35.38       32.88      4.26 o 
  -8   7   8       18.87       10.63      3.38 o 
  -7   7   8       41.08       33.26      3.98 o 
  -6   7   8      380.66      382.80     11.68 o 
  -5   7   8      440.29      394.33     10.91 o 
  -4   7   8      315.54      378.86     15.82 o 
  -3   7   8       73.07       82.12      6.13 o 
  -2   7   8        0.10       -1.78      2.47 o 
  -1   7   8       17.89       19.83      3.63 o 
   0   7   8       24.86       24.85      3.47 o 
   1   7   8      144.65      166.68      6.91 o 
   2   7   8       37.49       41.80      4.28 o 
   3   7   8       48.91       44.41      5.42 o 
   4   7   8       35.80       41.03      4.56 o 
   5   7   8      102.09      117.65      6.65 o 
   6   7   8        0.24        2.03      3.33 o 
   7   7   8        0.08        4.07      3.79 o 
   8   7   8        1.90        5.24      4.34 o 
   9   7   8        0.00       -3.89      3.89 o 
  10   7   8       48.86       59.31      9.49 o 
  11   7   8        0.02        3.35      4.82 o 
  12   7   8       13.57       15.17      6.25 o 
 -16   8   8        7.69       10.74      6.81 o 
 -15   8   8       13.16       11.31      6.11 o 
 -14   8   8        4.51       -2.99      5.04 o 
 -13   8   8        1.12       -0.78      3.88 o 
 -12   8   8       45.13       48.99      5.79 o 
 -11   8   8        2.32        9.39      4.73 o 
 -10   8   8      109.45      135.13      7.11 o 
  -9   8   8       36.56       32.76      4.58 o 
  -8   8   8        5.51       -0.45      3.08 o 
  -7   8   8        0.03       -0.29      5.00 o 
  -6   8   8      188.81      186.68      7.26 o 
  -5   8   8       21.20       20.90      3.38 o 
  -4   8   8      241.75      215.98      9.65 o 
  -3   8   8      135.29      124.58      5.89 o 
  -2   8   8      266.26      292.53     10.19 o 
  -1   8   8        1.52        1.90      2.57 o 
   0   8   8        3.99        9.36      3.04 o 
   1   8   8        1.66        7.28      4.84 o 
   2   8   8       41.40       43.77      5.92 o 
   3   8   8       62.41       63.42      5.77 o 
   4   8   8       29.22       31.37      6.52 o 
   5   8   8      257.17      270.95     13.40 o 
   6   8   8       11.32       15.49      4.55 o 
   7   8   8       25.03       27.00      5.21 o 
   8   8   8        0.16       -1.25      3.87 o 
   9   8   8        0.69        6.64      4.39 o 
  10   8   8       22.89       19.37      5.63 o 
  11   8   8        3.73       11.38      5.47 o 
 -15   9   8        3.74        8.96      6.11 o 
 -14   9   8       27.52       29.81      7.02 o 
 -13   9   8        8.81       12.87      6.52 o 
 -12   9   8        2.42        7.14      6.04 o 
 -11   9   8       25.29       22.99      7.63 o 
 -10   9   8        9.45        1.29      5.39 o 
  -9   9   8       17.16        9.97     14.65 o 
  -8   9   8       66.80       70.22      8.89 o 
  -7   9   8       51.74       51.56      8.02 o 
  -6   9   8       18.87        9.86      5.68 o 
  -5   9   8        5.34        8.32      5.68 o 
  -4   9   8        4.02        6.32      5.39 o 
  -3   9   8       70.36       73.83      8.89 o 
  -2   9   8       60.65       61.27      8.17 o 
  -1   9   8       36.55       32.35      6.63 o 
   0   9   8        6.54       12.85      5.75 o 
   1   9   8        0.20        0.09      2.99 o 
   2   9   8        2.50        1.67      6.02 o 
   3   9   8       19.62       22.21      4.53 o 
   4   9   8       29.85       44.80      5.51 o 
   5   9   8       16.48       16.47      4.70 o 
   6   9   8        0.04        0.78      4.19 o 
   7   9   8        7.64        1.37      4.11 o 
   8   9   8        4.46       -0.36      4.18 o 
   9   9   8        1.38       12.58      5.06 o 
 -13  10   8        1.67       -1.03      6.13 o 
 -12  10   8        3.35        6.11      6.11 o 
 -11  10   8        8.54        8.43     16.91 o 
 -10  10   8        7.93       12.62      6.27 o 
  -9  10   8        1.60        6.39      6.27 o 
  -8  10   8        2.69        2.93      5.68 o 
  -7  10   8       78.15       85.58      9.77 o 
  -6  10   8        0.31        0.06     11.34 o 
  -5  10   8       89.10       86.79      9.63 o 
  -4  10   8      146.26      119.02     10.79 o 
  -3  10   8       14.39        7.58      6.15 o 
  -2  10   8        0.04        0.94      5.39 o 
  -1  10   8       10.45        6.69      5.68 o 
   0  10   8       12.73        1.77      5.39 o 
   1  10   8       44.66       39.18      7.43 o 
   2  10   8       54.58       55.70      8.51 o 
   3  10   8        5.13       -0.87      6.39 o 
   4  10   8        4.23       13.29      9.90 o 
   5  10   8        0.42        0.31      5.34 o 
   6  10   8        0.27       -5.34      5.34 o 
   7  10   8        4.63        8.03      4.79 o 
 -10  11   8        0.83       -0.05      6.40 o 
  -9  11   8        6.79        8.19     12.58 o 
  -8  11   8        1.11        2.60      5.75 o 
  -7  11   8        0.01        4.48      9.49 o 
  -6  11   8       81.42       72.27      9.45 o 
  -5  11   8       25.36       31.08     11.14 o 
  -4  11   8       18.09       15.58      6.56 o 
  -3  11   8       47.86       38.41     14.03 o 
  -2  11   8        0.28       -0.62      7.22 o 
  -1  11   8        0.05        0.62      5.81 o 
   0  11   8        3.23       -4.73      5.34 o 
   1  11   8        1.43        3.43      5.64 o 
   2  11   8       19.03       16.36      6.52 o 
   3  11   8        6.89        6.65      7.22 o 
   4  11   8       22.06       21.73      6.93 o 
   5  11   8       13.61       -3.77      6.19 o 
  -5  12   8        2.58       -6.43      8.46 o 
  -4  12   8        0.20       -5.34      5.34 o 
  -3  12   8        0.05        0.83      9.08 o 
  -2  12   8       23.66       25.04      8.87 o 
  -1  12   8       10.31       -5.18      5.75 o 
 -20   1   9        1.28       -2.31      5.21 o 
 -19   1   9        3.68        3.19      5.75 o 
 -18   1   9      113.66      158.21     11.27 o 
 -17   1   9       10.33       12.97      4.68 o 
 -16   1   9       15.72       12.63      4.39 o 
 -15   1   9       20.45       27.90      4.99 o 
 -14   1   9      134.89      127.12      7.92 o 
 -13   1   9      528.88      469.46     14.65 o 
 -12   1   9       92.10       98.34      6.64 o 
 -11   1   9      144.85      136.49      7.26 o 
 -10   1   9      278.42      289.31      7.26 o 
  -9   1   9      532.28      551.30     10.45 o 
  -8   1   9       22.01       18.91      2.74 o 
  -7   1   9      142.85      147.28      6.85 o 
  -6   1   9      705.60      689.17     14.83 o 
  -5   1   9       86.83       75.11      7.03 o 
  -4   1   9       45.31       42.69      3.86 o 
  -3   1   9        3.03        0.61      2.23 o 
  -2   1   9       30.92       25.90      3.39 o 
  -1   1   9      144.13      130.59      6.03 o 
   0   1   9     1269.27     1314.10     22.22 o 
   1   1   9       48.16       44.35      5.60 o 
   2   1   9       42.43       36.56      4.22 o 
   3   1   9     2059.83     2056.95     32.37 o 
   4   1   9        0.68        6.55      3.24 o 
   5   1   9      127.36      127.80      6.75 o 
   6   1   9       22.75       28.70      4.08 o 
   7   1   9      136.13      139.94      7.25 o 
   8   1   9       27.71       25.07      4.21 o 
   9   1   9      109.20      102.89      6.95 o 
  10   1   9        2.83        3.77      3.67 o 
  11   1   9        0.04       -1.64      3.71 o 
  12   1   9       58.52       50.59      5.29 o 
  13   1   9        5.31        0.33      3.54 o 
  14   1   9       27.91       32.79      5.28 o 
 -20   2   9        5.98       11.51      6.11 o 
 -19   2   9        3.45        8.92      5.68 o 
 -18   2   9       35.86       37.85      7.00 o 
 -17   2   9       14.36        8.57      5.09 o 
 -16   2   9        3.46       -3.61      4.18 o 
 -15   2   9        1.44        0.28      3.73 o 
 -14   2   9       44.51       56.86      6.49 o 
 -13   2   9        0.18       -3.27      3.27 o 
 -12   2   9       53.76       58.79      5.78 o 
 -11   2   9       99.85       98.08      6.38 o 
 -10   2   9       27.69       28.01      3.27 o 
  -9   2   9     1197.44     1185.21     18.25 o 
  -8   2   9      708.00      715.66     12.69 o 
  -7   2   9        1.02       -2.01      2.24 o 
  -6   2   9      480.99      440.17      9.17 o 
  -5   2   9       62.61       54.36      4.42 o 
  -4   2   9       25.33       12.57      3.18 o 
  -3   2   9      668.43      643.99     13.33 o 
  -2   2   9      230.84      246.81     11.88 o 
  -1   2   9        8.88       12.96      3.17 o 
   0   2   9       75.05       61.44      5.00 o 
   1   2   9      488.93      499.05     11.58 o 
   2   2   9      244.52      235.12     13.75 o 
   3   2   9      307.22      300.14      9.16 o 
   4   2   9       91.57      101.29      6.75 o 
   5   2   9      105.84       96.71      6.11 o 
   6   2   9       58.48       50.85      4.93 o 
   7   2   9       42.35       43.72      5.72 o 
   8   2   9        1.45        0.58      3.17 o 
   9   2   9        0.00       -2.80      3.14 o 
  10   2   9        3.96        3.18      3.23 o 
  11   2   9        1.60       -1.31      3.19 o 
  12   2   9       12.78       15.83      4.52 o 
  13   2   9        5.27        5.68      5.46 o 
  14   2   9        5.17        2.82      4.75 o 
 -20   3   9        3.82        4.11      6.12 o 
 -19   3   9        3.12        4.57      5.81 o 
 -18   3   9        1.89        1.30      5.17 o 
 -17   3   9        2.41        4.25      5.13 o 
 -16   3   9       60.75       36.29      9.04 o 
 -15   3   9        1.81        5.72      4.75 o 
 -14   3   9       12.30        8.18      4.65 o 
 -13   3   9       37.87       39.76      5.84 o 
 -12   3   9        9.81        5.65      3.38 o 
 -11   3   9      168.65      174.58      6.31 o 
 -10   3   9      274.53      305.12      9.30 o 
  -9   3   9       29.52       28.96      4.36 o 
  -8   3   9       22.39       30.29      3.41 o 
  -7   3   9      126.67      120.57      5.39 o 
  -6   3   9      569.90      532.41     10.52 o 
  -5   3   9     1058.97     1045.66     18.80 o 
  -4   3   9      127.19      126.78      5.45 o 
  -3   3   9      171.51      159.01      6.77 o 
  -2   3   9       84.42       76.25      5.18 o 
  -1   3   9     1875.87     1803.09     28.56 o 
   0   3   9     1741.28     1763.40     29.89 o 
   1   3   9      125.12      122.91      6.43 o 
   2   3   9      552.04      533.82     12.13 o 
   3   3   9        9.92        4.50      2.93 o 
   4   3   9       26.12       19.33      3.60 o 
   5   3   9      481.39      490.84     12.18 o 
   6   3   9      168.85      178.73      7.97 o 
   7   3   9       40.90       49.07      5.18 o 
   8   3   9        8.84       11.80      3.31 o 
   9   3   9        4.08       -1.56      2.90 o 
  10   3   9       43.34       63.07     10.00 o 
  11   3   9        4.29        0.01      6.71 o 
  12   3   9       42.98       44.06      6.87 o 
  13   3   9        0.41       -3.48      5.10 o 
  14   3   9       11.98       20.44      5.60 o 
 -19   4   9        3.42        5.38      5.70 o 
 -18   4   9       15.37       11.83      5.58 o 
 -17   4   9        7.24       10.03      5.52 o 
 -16   4   9      190.11      174.73     11.23 o 
 -15   4   9        0.07       -1.12      4.35 o 
 -14   4   9      336.31      327.78     13.00 o 
 -13   4   9       28.08       20.06      5.04 o 
 -12   4   9      108.21      116.48      8.16 o 
 -11   4   9       34.20       33.31      4.10 o 
 -10   4   9      206.45      218.76     15.24 o 
  -9   4   9      124.14      109.68      5.99 o 
  -8   4   9       47.18       49.37      3.92 o 
  -7   4   9      763.52      777.70     13.45 o 
  -6   4   9        3.44        0.24      2.34 o 
  -5   4   9      153.59      163.55      5.68 o 
  -4   4   9        0.12       -1.68      2.23 o 
  -3   4   9      159.42      171.67      5.94 o 
  -2   4   9       99.97      111.73      5.00 o 
  -1   4   9        5.12        0.86      2.68 o 
   0   4   9        1.38        1.70      2.78 o 
   1   4   9       31.72       27.53      3.66 o 
   2   4   9       28.35       27.52      3.61 o 
   3   4   9        0.76       -1.00      2.65 o 
   4   4   9      464.90      457.61     12.36 o 
   5   4   9      169.82      150.14      9.77 o 
   6   4   9       31.05       43.05      5.78 o 
   7   4   9       39.83       38.99      6.47 o 
   8   4   9       56.56       70.18     13.33 o 
   9   4   9       95.38       86.80      7.73 o 
  10   4   9        1.06        4.58      4.51 o 
  11   4   9        4.84        8.64      5.12 o 
  12   4   9        1.47       11.52      5.30 o 
  13   4   9        3.21        3.40      5.30 o 
 -19   5   9        6.65        4.49      6.80 o 
 -18   5   9       18.78       27.47      6.74 o 
 -17   5   9        1.42        0.35      4.97 o 
 -16   5   9       45.57       57.79      8.08 o 
 -15   5   9        0.01       -2.03      4.72 o 
 -14   5   9        6.71       -1.68      4.27 o 
 -13   5   9      165.86      165.41     10.17 o 
 -12   5   9      227.69      207.46      8.34 o 
 -11   5   9      102.58      128.84      7.54 o 
 -10   5   9      359.48      397.32     10.74 o 
  -9   5   9       56.01       59.86      4.90 o 
  -8   5   9      106.03       90.29      7.49 o 
  -7   5   9      104.46      109.91      6.08 o 
  -6   5   9      334.06      325.36     11.95 o 
  -5   5   9       27.55       25.73      3.81 o 
  -4   5   9      383.74      382.28     10.03 o 
  -3   5   9      200.38      175.74      7.09 o 
  -2   5   9       31.49       21.08      3.73 o 
  -1   5   9      520.29      517.10     12.39 o 
   0   5   9      818.62      825.23     16.29 o 
   1   5   9       81.09       94.56      5.87 o 
   2   5   9       19.30       16.44      4.88 o 
   3   5   9      384.24      408.68     14.23 o 
   4   5   9      183.72      179.23      9.03 o 
   5   5   9        2.62        3.04      3.64 o 
   6   5   9        4.84        7.39      4.29 o 
   7   5   9       67.10       58.60      6.41 o 
   8   5   9       23.55       24.60      5.32 o 
   9   5   9       11.43       14.33      5.09 o 
  10   5   9        1.63        0.74      4.75 o 
  11   5   9        0.95        0.99      4.83 o 
  12   5   9       58.01       61.22      7.57 o 
  13   5   9        5.87       -3.29      5.16 o 
 -18   6   9        3.77        7.87      5.77 o 
 -17   6   9        5.14        3.96      5.14 o 
 -16   6   9        0.04       -6.01      6.01 o 
 -15   6   9        0.54       -4.31      4.31 o 
 -14   6   9       25.27       26.96      5.75 o 
 -13   6   9       45.82       45.37      7.00 o 
 -12   6   9       11.14        8.70      3.75 o 
 -11   6   9        0.03       -1.62      3.19 o 
 -10   6   9       11.27        8.40      3.52 o 
  -9   6   9      112.78      140.59     12.15 o 
  -8   6   9      397.87      432.95     11.28 o 
  -7   6   9       17.59       34.86      4.40 o 
  -6   6   9       48.35       40.32      4.40 o 
  -5   6   9       38.07       29.87      6.31 o 
  -4   6   9     1010.43     1025.52     18.86 o 
  -3   6   9      253.55      252.71      8.21 o 
  -2   6   9        7.34       12.77      5.29 o 
  -1   6   9       14.60       10.04      3.22 o 
   0   6   9       98.34       79.45      6.31 o 
   1   6   9       51.30       40.95      6.19 o 
   2   6   9      118.14      118.76      6.46 o 
   3   6   9       20.92       17.97      3.73 o 
   4   6   9       41.10       42.15      4.75 o 
   5   6   9        3.81        3.44      3.45 o 
   6   6   9       22.66       17.57      4.33 o 
   7   6   9       33.91       39.24      5.75 o 
   8   6   9      104.28       87.21      7.84 o 
   9   6   9       53.16       59.08      7.90 o 
  10   6   9        1.49        5.55      4.83 o 
  11   6   9        4.16       -0.13      7.01 o 
  12   6   9       27.54       36.85     14.44 o 
 -17   7   9       41.72       35.31      8.51 o 
 -16   7   9        3.80        8.11      6.52 o 
 -15   7   9       24.79       26.02      6.16 o 
 -14   7   9        0.63       -4.53      4.53 o 
 -13   7   9       99.29      112.37     13.46 o 
 -12   7   9        1.13       -1.10      3.57 o 
 -11   7   9       13.47       20.06      4.31 o 
 -10   7   9       75.45       91.99      6.38 o 
  -9   7   9      265.43      257.81      9.03 o 
  -8   7   9      133.19      133.11      9.88 o 
  -7   7   9       63.13       51.02      4.71 o 
  -6   7   9       26.74       25.70      4.03 o 
  -5   7   9      237.48      223.93      7.94 o 
  -4   7   9        0.44        5.76      3.11 o 
  -3   7   9        0.09        4.95      3.33 o 
  -2   7   9      245.70      260.20      8.45 o 
  -1   7   9        0.08        2.88      2.86 o 
   0   7   9       56.44       55.30      4.82 o 
   1   7   9       24.51       29.74      3.95 o 
   2   7   9       17.15       18.89      4.64 o 
   3   7   9       55.05       52.63      4.93 o 
   4   7   9        3.90        1.44      3.18 o 
   5   7   9        2.39       -2.25      3.14 o 
   6   7   9       11.72       13.80      4.23 o 
   7   7   9        1.35       -0.82      3.69 o 
   8   7   9       17.95       22.35      5.39 o 
   9   7   9        3.16        3.67      4.73 o 
  10   7   9        0.01       -0.88      4.51 o 
  11   7   9        5.49        8.35      5.10 o 
 -16   8   9        0.42       -4.46      5.85 o 
 -15   8   9        0.51        3.99      5.85 o 
 -14   8   9       10.15       11.00      5.93 o 
 -13   8   9       32.33       42.75      7.43 o 
 -12   8   9       41.73       60.11     12.86 o 
 -11   8   9       20.88       22.39      4.79 o 
 -10   8   9        1.19        4.07      3.92 o 
  -9   8   9        1.05       -2.04      3.38 o 
  -8   8   9       19.06       11.52      3.63 o 
  -7   8   9       85.52       84.68      5.61 o 
  -6   8   9      109.10       81.27      5.46 o 
  -5   8   9       37.10       42.59      7.15 o 
  -4   8   9      236.80      264.46      8.45 o 
  -3   8   9      186.43      165.50      7.20 o 
  -2   8   9       85.38       80.75      5.43 o 
  -1   8   9       58.59       64.78      7.32 o 
   0   8   9       64.20       71.26      5.23 o 
   1   8   9       27.60       19.18      5.83 o 
   2   8   9        0.89        5.66      3.43 o 
   3   8   9       59.78       65.04      6.07 o 
   4   8   9       19.02       18.71      4.57 o 
   5   8   9        0.01        4.62      3.86 o 
   6   8   9       25.10       32.56      5.35 o 
   7   8   9        1.77       -3.54      3.96 o 
   8   8   9        0.27        0.95      4.36 o 
   9   8   9        5.35       15.13      5.19 o 
  10   8   9        0.22       -4.48      4.48 o 
 -14   9   9        2.04        4.95      8.66 o 
 -13   9   9        5.01       16.50     10.31 o 
 -12   9   9        2.96       15.06      6.81 o 
 -11   9   9       25.04       21.86      9.08 o 
 -10   9   9        0.18        9.83      5.97 o 
  -9   9   9       40.33       40.29     10.93 o 
  -8   9   9       21.46       19.00      6.52 o 
  -7   9   9        0.82       -0.91      5.39 o 
  -6   9   9        0.31       -4.81      4.81 o 
  -5   9   9        4.81        5.78      5.54 o 
  -4   9   9       49.46       36.77      7.29 o 
  -3   9   9        6.84        2.24      5.45 o 
  -2   9   9      201.57      174.22     12.53 o 
  -1   9   9        3.65       -1.24      7.43 o 
   0   9   9       20.15       15.19      9.49 o 
   1   9   9       18.46       31.08      8.87 o 
   2   9   9        5.13        9.84      4.05 o 
   3   9   9        0.52        0.94      3.85 o 
   4   9   9        5.93       16.01      4.45 o 
   5   9   9        5.73        9.58      4.36 o 
   6   9   9        0.45        0.88      4.19 o 
   7   9   9        3.74        8.78      6.78 o 
   8   9   9        9.73       20.54      5.40 o 
 -12  10   9        4.33       -0.59      6.19 o 
 -11  10   9       17.16       13.47      6.69 o 
 -10  10   9        4.12        0.00      5.83 o 
  -9  10   9        6.66        5.52      6.11 o 
  -8  10   9        0.18       -4.86      5.39 o 
  -7  10   9        2.38       -0.40      5.97 o 
  -6  10   9       34.11       24.61     10.11 o 
  -5  10   9       43.11       21.01      7.11 o 
  -4  10   9      146.33      131.83     13.82 o 
  -3  10   9      147.81      155.04     20.83 o 
  -2  10   9       22.86       26.71      7.11 o 
  -1  10   9       74.74       82.02      9.91 o 
   0  10   9       57.95       74.09      9.40 o 
   1  10   9        4.61        0.83      5.78 o 
   2  10   9        0.15        7.43      5.54 o 
   3  10   9        1.71        9.45      7.22 o 
   4  10   9        1.71        6.26      6.34 o 
   5  10   9        1.54        2.20      6.27 o 
   6  10   9        5.43       10.36      6.93 o 
  -8  11   9        0.03       -5.45      5.45 o 
  -7  11   9       12.02       10.73      6.71 o 
  -6  11   9        0.87        6.26      6.69 o 
  -5  11   9       45.94       52.41      9.19 o 
  -4  11   9       29.01       43.29      8.44 o 
  -3  11   9        5.77        6.38      6.34 o 
  -2  11   9        7.31       18.11      7.11 o 
  -1  11   9       10.54       14.51      6.69 o 
   0  11   9        1.62        8.12      6.15 o 
   1  11   9        5.35        1.55      6.23 o 
   2  11   9        7.61        4.97      6.40 o 
 -20   0  10       96.70      108.91     18.98 o 
 -18   0  10      110.68      105.20     12.24 o 
 -17   0  10        0.07        0.27      6.27 o 
 -16   0  10       28.56       31.04      7.86 o 
 -15   0  10       29.99       32.79      7.43 o 
 -14   0  10       86.59       88.72      9.77 o 
 -13   0  10       59.17       83.25     14.85 o 
 -12   0  10      291.81      318.70     14.88 o 
 -11   0  10       23.09       30.30     15.06 o 
 -10   0  10      201.55      280.15     34.24 o 
  -9   0  10      101.29       95.82      5.58 o 
  -8   0  10      721.40      714.39     21.73 o 
  -7   0  10      146.06      131.73      9.77 o 
  -6   0  10       45.66       40.12     11.76 o 
  -5   0  10        0.48       -4.05      4.05 o 
  -4   0  10     1149.09     1204.23     30.19 o 
  -3   0  10        0.22       -4.05      4.05 o 
  -2   0  10     2173.82     2102.43     68.07 o 
  -1   0  10      771.01      797.04     44.55 o 
   0   0  10       41.53       37.06      6.40 o 
   1   0  10       84.74       40.43      6.42 o 
   2   0  10      621.01      601.55     19.40 o 
   3   0  10     1327.82     1382.73     46.62 o 
   4   0  10       49.07       36.74      7.43 o 
   5   0  10      333.10      297.14     27.23 o 
   6   0  10        0.30        2.79      5.16 o 
   7   0  10       28.05       27.10      6.40 o 
   8   0  10       13.39       14.13      6.19 o 
   9   0  10       74.71       83.57     12.99 o 
  10   0  10        1.40        0.41      5.25 o 
  11   0  10       69.03       81.11     11.34 o 
  12   0  10        5.08       11.17      5.39 o 
  13   0  10        0.18       -4.51      4.97 o 
 -20   1  10        0.17       -5.14      5.14 o 
 -19   1  10        1.24       -2.98      5.19 o 
 -18   1  10        5.62        3.62      5.54 o 
 -17   1  10        6.71        0.97      5.15 o 
 -16   1  10       84.08      100.99      7.86 o 
 -15   1  10       26.66       34.44      5.39 o 
 -14   1  10       68.32       69.29      6.33 o 
 -13   1  10       56.57       46.17      5.45 o 
 -12   1  10        0.61       -2.08      3.37 o 
 -11   1  10      457.10      460.05     18.52 o 
 -10   1  10      117.63      131.49      5.57 o 
  -9   1  10        1.38       -2.35      2.35 o 
  -8   1  10       15.90        8.40      3.07 o 
  -7   1  10        6.77        2.30      3.03 o 
  -6   1  10      261.84      276.64      8.66 o 
  -5   1  10        2.33       -3.04      3.04 o 
  -4   1  10       99.48       70.64      5.14 o 
  -3   1  10       71.02       62.03      4.88 o 
  -2   1  10       92.66       82.60      8.51 o 
  -1   1  10        0.53       -2.67      2.67 o 
   0   1  10       24.08       19.77      3.74 o 
   1   1  10       51.85       42.80      4.73 o 
   2   1  10        1.52       -2.92      2.92 o 
   3   1  10       71.07       65.89      7.05 o 
   4   1  10      103.06       91.39      6.03 o 
   5   1  10       54.27       39.08      4.62 o 
   6   1  10        3.90        3.23      3.29 o 
   7   1  10        0.42       -3.30      3.30 o 
   8   1  10       17.48       17.21      4.26 o 
   9   1  10        5.62       -1.25      4.47 o 
  10   1  10        5.65        3.66      4.14 o 
  11   1  10        9.89        2.12      3.66 o 
  12   1  10        0.32       -2.68      3.86 o 
  13   1  10        2.64        2.47      3.69 o 
 -20   2  10        0.03       -1.83      6.09 o 
 -19   2  10        1.25        4.79      5.55 o 
 -18   2  10       18.41       31.53      6.75 o 
 -17   2  10       39.62       34.22      8.45 o 
 -16   2  10       12.90        7.87      5.23 o 
 -15   2  10       52.14       63.02      7.39 o 
 -14   2  10       83.58       95.21      7.14 o 
 -13   2  10       13.09       18.66      5.30 o 
 -12   2  10       23.18       30.63      5.48 o 
 -11   2  10      287.84      303.87      9.96 o 
 -10   2  10       47.94       60.79      4.25 o 
  -9   2  10      291.24      306.62      8.06 o 
  -8   2  10      206.56      194.53     11.16 o 
  -7   2  10      624.78      589.37     12.03 o 
  -6   2  10      383.21      410.84     14.23 o 
  -5   2  10      653.62      630.45     14.80 o 
  -4   2  10      167.32      151.47      6.85 o 
  -3   2  10        1.80        3.93      2.96 o 
  -2   2  10        3.95       -2.61      2.61 o 
  -1   2  10      120.98      116.89      6.15 o 
   0   2  10      178.48      158.88     17.86 o 
   1   2  10      245.30      237.83      8.20 o 
   2   2  10       22.60       26.30      3.99 o 
   3   2  10      297.32      325.68      9.82 o 
   4   2  10       59.35       66.59      8.75 o 
   5   2  10      174.28      184.86      9.82 o 
   6   2  10       12.81       11.12      3.73 o 
   7   2  10       46.52       45.37      5.78 o 
   8   2  10       45.99       50.71      5.33 o 
   9   2  10        3.45        4.76      3.69 o 
  10   2  10       17.48       17.59      4.05 o 
  11   2  10       55.95       47.81      8.16 o 
  12   2  10        0.02        1.89      5.12 o 
  13   2  10       12.00       10.19      6.11 o 
 -19   3  10        5.44        2.71      5.71 o 
 -18   3  10        3.24        0.70      5.17 o 
 -17   3  10        3.20        8.94      5.46 o 
 -16   3  10       37.47       38.06      6.78 o 
 -15   3  10       37.39       41.81      6.55 o 
 -14   3  10       10.21        7.91      5.14 o 
 -13   3  10       32.23       25.25      5.27 o 
 -12   3  10        0.47       -1.66      3.62 o 
 -11   3  10       33.27       37.83      9.69 o 
 -10   3  10      240.20      235.52      7.31 o 
  -9   3  10       67.63       73.67      4.58 o 
  -8   3  10       13.78       22.20      3.18 o 
  -7   3  10      248.93      251.32      7.60 o 
  -6   3  10      331.16      371.27      8.87 o 
  -5   3  10       21.04       20.39      4.39 o 
  -4   3  10      404.02      372.65      9.99 o 
  -3   3  10        1.98       -2.69      2.69 o 
  -2   3  10      347.52      339.34      9.44 o 
  -1   3  10       89.89       90.59      5.49 o 
   0   3  10       30.22       20.71      3.49 o 
   1   3  10      221.63      180.95      9.11 o 
   2   3  10      114.25      112.71      6.26 o 
   3   3  10        7.43        3.14      3.22 o 
   4   3  10        1.50        4.62      3.24 o 
   5   3  10      137.05      150.34     14.16 o 
   6   3  10       79.62       90.90      6.35 o 
   7   3  10       88.23       70.00      6.81 o 
   8   3  10        3.62        5.22      4.27 o 
   9   3  10        1.33       -2.97      4.78 o 
  10   3  10       12.37       25.61      5.84 o 
  11   3  10        5.75       11.45      5.33 o 
  12   3  10        9.92        7.84      5.56 o 
  13   3  10        3.85        0.00      5.60 o 
 -19   4  10        2.24       -2.97      5.69 o 
 -18   4  10       17.03       24.28      6.43 o 
 -17   4  10       61.52       55.46      7.64 o 
 -16   4  10        0.23       -1.48      4.86 o 
 -15   4  10       59.65       85.58      8.25 o 
 -14   4  10       14.69       21.79      5.49 o 
 -13   4  10        9.68        8.11      4.53 o 
 -12   4  10       10.01       14.83      4.91 o 
 -11   4  10       12.67        4.07      3.34 o 
 -10   4  10       25.56       23.81      6.13 o 
  -9   4  10       13.95       12.41      3.43 o 
  -8   4  10       15.94        7.49      3.20 o 
  -7   4  10       21.53       14.79      3.45 o 
  -6   4  10        0.16       -1.58      2.71 o 
  -5   4  10      127.56      127.48      6.49 o 
  -4   4  10       57.76       63.32      4.93 o 
  -3   4  10      356.33      364.71      8.72 o 
  -2   4  10      424.23      381.27     12.33 o 
  -1   4  10       86.21       81.01      5.24 o 
   0   4  10        1.60        0.11      3.45 o 
   1   4  10      178.54      173.89      8.68 o 
   2   4  10      250.12      257.30     10.48 o 
   3   4  10        8.39        8.92      4.23 o 
   4   4  10        6.10        2.09      3.77 o 
   5   4  10       22.05        8.54      4.60 o 
   6   4  10       18.81        8.45      4.49 o 
   7   4  10        3.63        2.58      4.12 o 
   8   4  10       11.60        3.44      4.90 o 
   9   4  10        5.18        3.73      4.65 o 
  10   4  10        6.41        6.79      5.12 o 
  11   4  10       89.47      110.51     11.29 o 
  12   4  10       18.63       24.34      6.49 o 
 -18   5  10       33.45       45.17      9.28 o 
 -17   5  10        1.64       -3.97      5.03 o 
 -16   5  10       46.86       40.37      6.91 o 
 -15   5  10       18.81       30.27      6.40 o 
 -14   5  10      178.14      172.61     10.80 o 
 -13   5  10        6.91       11.18      5.63 o 
 -12   5  10       14.35       23.31      5.21 o 
 -11   5  10        5.51       -1.64      3.87 o 
 -10   5  10        4.83        0.78      3.22 o 
  -9   5  10       63.04       66.18      5.94 o 
  -8   5  10       78.52       72.24      5.42 o 
  -7   5  10       12.36       10.52      3.57 o 
  -6   5  10      372.97      355.17     10.05 o 
  -5   5  10        2.50       -0.99      3.00 o 
  -4   5  10       38.27       46.32      4.64 o 
  -3   5  10       34.42       26.04      4.05 o 
  -2   5  10        0.01        0.27      2.99 o 
  -1   5  10      199.18      180.92      7.70 o 
   0   5  10       85.24       72.00      8.63 o 
   1   5  10        0.03        2.35      4.79 o 
   2   5  10      104.42       93.18      7.16 o 
   3   5  10        0.09       -3.28      3.28 o 
   4   5  10        0.37        3.34      3.87 o 
   5   5  10        3.75       -3.61      5.03 o 
   6   5  10       14.00        9.39      4.48 o 
   7   5  10       22.69       26.22      7.14 o 
   8   5  10      112.50      130.66      9.35 o 
   9   5  10        0.26       -2.22      4.43 o 
  10   5  10        8.94       11.00      5.47 o 
  11   5  10       47.67       64.90      8.08 o 
 -17   6  10        0.03       11.15      5.83 o 
 -16   6  10        6.16        7.46      5.25 o 
 -15   6  10        1.91       -0.36      4.88 o 
 -14   6  10      116.76      131.23      9.75 o 
 -13   6  10        4.52       -2.56      4.34 o 
 -12   6  10        6.48        8.85      4.66 o 
 -11   6  10       16.10       25.02      6.19 o 
 -10   6  10        4.73        4.12      3.68 o 
  -9   6  10       45.65       43.42      4.90 o 
  -8   6  10      188.22      169.58      7.79 o 
  -7   6  10       10.43       10.68      3.76 o 
  -6   6  10       91.46       96.91      6.04 o 
  -5   6  10        9.50        5.46      3.26 o 
  -4   6  10       74.17       55.71      5.07 o 
  -3   6  10        0.16       -0.42      3.08 o 
  -2   6  10      213.87      207.89      8.17 o 
  -1   6  10       65.74       69.04      5.36 o 
   0   6  10       29.66       33.53      4.35 o 
   1   6  10        6.35        3.44      3.31 o 
   2   6  10       66.60       51.00      5.00 o 
   3   6  10        9.62        5.23      3.44 o 
   4   6  10       14.92       17.45      3.97 o 
   5   6  10        9.85       16.65      4.27 o 
   6   6  10        3.24       -1.22      4.31 o 
   7   6  10       60.00       56.53      6.79 o 
   8   6  10        0.02        0.28      4.55 o 
   9   6  10       15.49       11.48      6.50 o 
  10   6  10        0.46       -8.01      9.90 o 
  11   6  10       32.44       49.42     14.03 o 
 -16   7  10       15.75        1.74      6.44 o 
 -15   7  10       15.92       21.96      6.13 o 
 -14   7  10       12.19        8.31      5.40 o 
 -13   7  10        9.39       15.76      5.64 o 
 -12   7  10       15.35       17.25      8.64 o 
 -11   7  10      300.88      309.87     10.41 o 
 -10   7  10       73.22       65.83      5.91 o 
  -9   7  10      192.84      228.73     12.09 o 
  -8   7  10       17.62       22.10      4.88 o 
  -7   7  10       29.10       27.45      4.24 o 
  -6   7  10      280.64      296.58     12.21 o 
  -5   7  10        2.61        2.07      3.87 o 
  -4   7  10       99.68       90.91      5.83 o 
  -3   7  10        0.10       -2.92      2.92 o 
  -2   7  10       18.75       20.42      3.84 o 
  -1   7  10      152.20      162.07      8.40 o 
   0   7  10        0.35       -3.31      3.31 o 
   1   7  10      140.87      138.30      7.47 o 
   2   7  10        9.38       13.75      3.80 o 
   3   7  10        0.15        1.03      3.35 o 
   4   7  10        2.41        7.79      3.80 o 
   5   7  10       59.29       81.85     11.49 o 
   6   7  10       11.72       11.22      4.32 o 
   7   7  10        4.43        7.07      5.46 o 
   8   7  10       23.16       27.90      7.33 o 
   9   7  10        1.26        2.61      4.63 o 
 -15   8  10       89.61      105.22     11.09 o 
 -14   8  10       29.75       33.81      7.73 o 
 -13   8  10       73.58       77.82     10.52 o 
 -12   8  10        6.54        3.08      5.34 o 
 -11   8  10        0.59        5.29      4.41 o 
 -10   8  10        5.12        8.35      4.35 o 
  -9   8  10       63.92       54.71      5.34 o 
  -8   8  10       21.07       17.12      3.96 o 
  -7   8  10       13.98       12.55      3.93 o 
  -6   8  10       85.58       80.94      8.28 o 
  -5   8  10        8.63        3.41      3.16 o 
  -4   8  10       15.17       12.97      3.87 o 
  -3   8  10        1.53        5.52      3.11 o 
  -2   8  10        4.50       -1.47      2.92 o 
  -1   8  10       34.54       30.27      4.08 o 
   0   8  10        6.63        3.91      3.70 o 
   1   8  10        0.99        5.03      3.68 o 
   2   8  10        9.10       11.72      4.24 o 
   3   8  10        9.76       12.25      4.42 o 
   4   8  10        1.85        0.28      4.15 o 
   5   8  10        1.12        5.58      4.25 o 
   6   8  10       37.51       50.64      7.75 o 
   7   8  10        0.65       -6.55      6.55 o 
   8   8  10       33.70       52.14      7.28 o 
 -13   9  10        7.41       -4.13      9.08 o 
 -12   9  10        0.27       -7.84      7.84 o 
 -11   9  10        1.25        3.70      6.23 o 
 -10   9  10        1.78        9.35      7.22 o 
  -9   9  10       11.79       12.43      6.52 o 
  -8   9  10        1.46       -5.43      5.52 o 
  -7   9  10        0.01       -1.07      5.10 o 
  -6   9  10       29.81       22.02      6.85 o 
  -5   9  10        9.15        5.92      6.27 o 
  -4   9  10      102.24       89.69     18.36 o 
  -3   9  10        6.33        8.87      5.93 o 
  -2   9  10       21.69       26.21     10.73 o 
  -1   9  10        1.16       -3.92      5.54 o 
   0   9  10        0.30        5.53      9.90 o 
   1   9  10       54.25       58.62      8.60 o 
   2   9  10       61.82       80.38      9.90 o 
   3   9  10        1.61        8.50      4.29 o 
   4   9  10        2.77       -1.81      3.94 o 
   5   9  10        1.69        2.58      4.49 o 
   6   9  10        6.14        9.66      5.27 o 
 -10  10  10        2.11        1.54      6.27 o 
  -9  10  10        1.56        4.13      6.13 o 
  -8  10  10        0.18       -1.16      5.93 o 
  -7  10  10       22.67       28.01      8.02 o 
  -6  10  10        1.89        0.08      5.93 o 
  -5  10  10        8.90       -2.81      5.93 o 
  -4  10  10        4.67        3.92      6.13 o 
  -3  10  10       37.39       53.64      8.86 o 
  -2  10  10       27.55       32.37      7.73 o 
  -1  10  10        0.50       10.70      6.56 o 
   0  10  10        0.29        5.19      6.40 o 
   1  10  10        1.18       -1.48     10.31 o 
   2  10  10        1.22        2.56      5.68 o 
   3  10  10       11.48       10.47      6.63 o 
   4  10  10        9.97        8.38      6.23 o 
  -5  11  10        2.01       -0.49      6.27 o 
  -4  11  10       11.58       14.12      7.43 o 
  -3  11  10       32.36       32.31      8.15 o 
  -2  11  10       14.35       18.63      7.52 o 
 -19   1  11        0.56        3.52      5.71 o 
 -18   1  11        9.98        9.40      6.07 o 
 -17   1  11        5.94        8.77      5.49 o 
 -16   1  11       15.57       27.47      6.50 o 
 -15   1  11      210.47      243.90     11.37 o 
 -14   1  11        5.04        9.22      4.31 o 
 -13   1  11       40.23       46.19      5.57 o 
 -12   1  11        1.32        0.24      3.63 o 
 -11   1  11      500.18      486.05     19.83 o 
 -10   1  11       25.23       26.65      4.54 o 
  -9   1  11      249.74      257.72      8.22 o 
  -8   1  11       49.61       43.45      4.39 o 
  -7   1  11       62.91       58.01      5.20 o 
  -6   1  11      775.69      798.82     33.29 o 
  -5   1  11      137.36      121.67      6.93 o 
  -4   1  11        9.19        6.90      3.38 o 
  -3   1  11      321.98      304.72      9.48 o 
  -2   1  11        2.74        0.76      2.79 o 
  -1   1  11       15.57        9.70      3.29 o 
   0   1  11       31.97       35.48      5.30 o 
   1   1  11       79.71       82.39      5.83 o 
   2   1  11       95.95       91.70      6.22 o 
   3   1  11        7.04        9.46      3.53 o 
   4   1  11        0.36        3.83      3.42 o 
   5   1  11        2.16        0.74      3.17 o 
   6   1  11      106.93      111.24      8.99 o 
   7   1  11       25.17       31.50      4.86 o 
   8   1  11        1.69        2.47      3.75 o 
   9   1  11       63.98       67.50      7.68 o 
  10   1  11      117.47      136.10      8.74 o 
  11   1  11        0.01        3.42      5.32 o 
  12   1  11        0.93        7.15      5.71 o 
 -19   2  11        0.47        2.17      5.77 o 
 -18   2  11        1.84       -0.51      5.45 o 
 -17   2  11       35.43       36.33      7.12 o 
 -16   2  11        0.63       -0.57      4.79 o 
 -15   2  11        4.20        4.52      4.96 o 
 -14   2  11      158.92      147.40     10.17 o 
 -13   2  11       30.12       36.22      6.88 o 
 -12   2  11       65.38       55.12      5.68 o 
 -11   2  11      199.86      219.85      9.53 o 
 -10   2  11      165.51      191.54      8.80 o 
  -9   2  11        7.61        4.85      2.82 o 
  -8   2  11      255.40      265.79      8.01 o 
  -7   2  11      118.82      122.78      5.82 o 
  -6   2  11      387.64      360.68     10.58 o 
  -5   2  11       56.06       57.89      5.13 o 
  -4   2  11      395.61      386.82     10.76 o 
  -3   2  11      180.54      181.71     11.38 o 
  -2   2  11       67.34       69.20      5.24 o 
  -1   2  11       85.81       78.76      5.67 o 
   0   2  11       95.82      114.16      8.12 o 
   1   2  11       62.67       63.65      6.01 o 
   2   2  11        5.91        0.58      3.21 o 
   3   2  11       36.26       34.16      4.48 o 
   4   2  11        0.45        4.21      3.35 o 
   5   2  11       43.14       51.08      9.17 o 
   6   2  11        1.46        4.85      3.66 o 
   7   2  11        7.21        6.39      3.91 o 
   8   2  11        1.17        2.07      4.34 o 
   9   2  11        3.91        2.61      4.76 o 
  10   2  11        6.06       -2.71      5.78 o 
  11   2  11        0.01        4.58      5.36 o 
  12   2  11        1.30       -4.82      5.37 o 
 -19   3  11       36.98       45.55      8.06 o 
 -18   3  11        2.05        2.46      5.75 o 
 -17   3  11        4.36        7.30      5.46 o 
 -16   3  11       24.34       58.27      7.90 o 
 -15   3  11       17.24       10.00      6.30 o 
 -14   3  11        0.81        4.38      4.73 o 
 -13   3  11       75.39       65.45      7.71 o 
 -12   3  11        1.69        0.53      4.19 o 
 -11   3  11        1.94        5.89      4.29 o 
 -10   3  11      141.66      134.23      7.74 o 
  -9   3  11       21.03       17.35      6.67 o 
  -8   3  11       40.20       36.72      4.30 o 
  -7   3  11      408.63      406.17      9.55 o 
  -6   3  11        3.25        8.77      3.03 o 
  -5   3  11        0.77        0.39      2.53 o 
  -4   3  11        0.04       -0.55      2.99 o 
  -3   3  11       67.26       76.81      7.15 o 
  -2   3  11      216.68      214.65      8.04 o 
  -1   3  11       14.34       12.12      3.59 o 
   0   3  11      185.85      162.97      7.64 o 
   1   3  11       10.99        9.76      3.67 o 
   2   3  11       15.59       21.87      6.43 o 
   3   3  11      103.35      107.14      7.94 o 
   4   3  11        0.67        1.27      3.93 o 
   5   3  11      103.58       98.85      7.92 o 
   6   3  11       28.40       25.28      5.39 o 
   7   3  11       66.52       69.19      7.35 o 
   8   3  11       10.70       16.17      5.21 o 
   9   3  11       18.94       13.93      5.46 o 
  10   3  11       52.72       49.95      7.21 o 
  11   3  11        0.22       11.41      5.72 o 
 -18   4  11        0.16       -7.21      7.64 o 
 -17   4  11        0.01        0.51      5.16 o 
 -16   4  11        0.60       -2.60      4.77 o 
 -15   4  11       46.89       61.47      7.83 o 
 -14   4  11        0.76        1.20      6.41 o 
 -13   4  11       15.76       11.86      5.15 o 
 -12   4  11        5.30       -2.37      4.07 o 
 -11   4  11        2.29        4.50      4.29 o 
 -10   4  11       41.58       49.32      4.98 o 
  -9   4  11      243.11      257.30      9.03 o 
  -8   4  11      255.84      254.71      8.81 o 
  -7   4  11       29.60       21.17      4.86 o 
  -6   4  11       17.74       13.43      4.41 o 
  -5   4  11       13.82        9.99      3.50 o 
  -4   4  11       78.38       72.28      5.53 o 
  -3   4  11       17.68       13.56      3.81 o 
  -2   4  11       79.19      100.21      7.69 o 
  -1   4  11       16.48       11.94      4.12 o 
   0   4  11        6.10        1.32      5.95 o 
   1   4  11       15.67       12.66      4.42 o 
   2   4  11       49.59       32.80      5.20 o 
   3   4  11        3.76        5.84      3.92 o 
   4   4  11       55.14       71.29      9.12 o 
   5   4  11       19.34       16.32      4.88 o 
   6   4  11       42.15       36.74      6.02 o 
   7   4  11       49.62       67.78      7.67 o 
   8   4  11       12.29       19.89      5.58 o 
   9   4  11       15.51        4.49      5.34 o 
  10   4  11        1.95        8.41      5.54 o 
  11   4  11        2.55        5.49      5.49 o 
 -17   5  11        0.30       -4.90      5.16 o 
 -16   5  11        2.17        1.95      5.23 o 
 -15   5  11        0.19        6.47      5.03 o 
 -14   5  11       12.85       26.24      7.16 o 
 -13   5  11       10.07        9.98      5.09 o 
 -12   5  11       24.35       15.08      5.09 o 
 -11   5  11       56.61       62.69      8.07 o 
 -10   5  11       63.31       76.49      7.26 o 
  -9   5  11       66.45       67.79      5.67 o 
  -8   5  11       63.81       72.57      5.70 o 
  -7   5  11      149.27      161.04      7.84 o 
  -6   5  11        2.16        1.79      3.09 o 
  -5   5  11       55.30       60.70      5.15 o 
  -4   5  11       11.09        7.43      3.42 o 
  -3   5  11       60.81       49.87      5.18 o 
  -2   5  11       16.34        9.13      3.51 o 
  -1   5  11       15.29       12.55      3.71 o 
   0   5  11       58.04       54.66      6.37 o 
   1   5  11        0.00        0.23      3.58 o 
   2   5  11        0.70        2.27      5.11 o 
   3   5  11        6.65        0.58      3.96 o 
   4   5  11       10.29       10.43      4.68 o 
   5   5  11        0.28       -0.11      4.36 o 
   6   5  11      212.29      213.96     11.70 o 
   7   5  11       26.64       36.98      6.87 o 
   8   5  11       17.64       24.61      6.13 o 
   9   5  11        6.05        3.96      5.21 o 
  10   5  11       27.32       39.72      7.09 o 
 -16   6  11       35.04       36.17      7.09 o 
 -15   6  11        7.02       -1.02      4.99 o 
 -14   6  11        0.80       -0.35      4.79 o 
 -13   6  11       30.19       51.47      9.70 o 
 -12   6  11       50.58       62.73      7.28 o 
 -11   6  11        5.71        3.93      4.62 o 
 -10   6  11        5.03        4.08      3.85 o 
  -9   6  11       50.04       48.49      5.22 o 
  -8   6  11        0.03       -0.21      3.45 o 
  -7   6  11      115.57      115.34     10.60 o 
  -6   6  11       90.75      116.59      7.02 o 
  -5   6  11       83.02       87.29      6.67 o 
  -4   6  11       11.71        5.18      3.38 o 
  -3   6  11      107.09      113.48      9.76 o 
  -2   6  11        8.97       10.57      3.63 o 
  -1   6  11       25.44       22.90      4.24 o 
   0   6  11       33.03       38.99      4.76 o 
   1   6  11       19.74       20.98      4.08 o 
   2   6  11       22.11       27.86      4.59 o 
   3   6  11       75.02      107.51      9.47 o 
   4   6  11       18.60       16.06      4.41 o 
   5   6  11        1.20       -3.69      3.69 o 
   6   6  11       11.72       14.23      5.27 o 
   7   6  11       49.16       54.79      7.11 o 
   8   6  11       12.96       10.22      5.31 o 
   9   6  11        4.10        6.42      6.08 o 
 -15   7  11        9.49       16.98      6.12 o 
 -14   7  11       10.62       13.42     11.14 o 
 -13   7  11       70.59       76.36      9.44 o 
 -12   7  11      128.05      121.43      9.35 o 
 -11   7  11        1.16       -0.27      4.77 o 
 -10   7  11        0.02       -0.96      3.78 o 
  -9   7  11       30.69       37.29      4.97 o 
  -8   7  11       17.83        9.12      3.79 o 
  -7   7  11        1.60       -3.18      3.18 o 
  -6   7  11        1.32       -2.01      3.02 o 
  -5   7  11       39.63       39.60      4.63 o 
  -4   7  11        0.06       -0.34      3.17 o 
  -3   7  11       28.40       20.68      5.40 o 
  -2   7  11       53.54       49.81      5.06 o 
  -1   7  11       21.40       18.39      4.09 o 
   0   7  11       13.03       13.08      3.97 o 
   1   7  11        3.61        6.29      4.88 o 
   2   7  11        2.26        3.26      3.90 o 
   3   7  11       54.39       51.30      6.95 o 
   4   7  11       40.82       32.71      5.21 o 
   5   7  11        9.73       12.63      5.12 o 
   6   7  11       55.18       49.42      6.68 o 
   7   7  11        0.71        8.83      5.06 o 
   8   7  11        3.44        3.29      4.92 o 
 -14   8  11       14.51        9.81      6.63 o 
 -13   8  11        3.17        7.14      6.24 o 
 -12   8  11       12.55       12.12      6.25 o 
 -11   8  11       14.86       19.55      6.33 o 
 -10   8  11       11.32       19.87      5.14 o 
  -9   8  11        5.94        0.46      4.00 o 
  -8   8  11        3.17       -0.19      3.98 o 
  -7   8  11        0.08        6.06      3.69 o 
  -6   8  11        5.99       10.81      3.86 o 
  -5   8  11        2.87        5.36      3.69 o 
  -4   8  11        4.20        1.63      3.61 o 
  -3   8  11        7.79        7.57      3.64 o 
  -2   8  11        4.12        8.90      4.15 o 
  -1   8  11        6.98        7.33      4.13 o 
   0   8  11       12.57       16.49      4.70 o 
   1   8  11        0.05       -1.37      4.83 o 
   2   8  11        0.21       -0.84      4.03 o 
   3   8  11       15.65       27.17      5.70 o 
   4   8  11        2.11        3.13      4.38 o 
   5   8  11        0.28        3.26      4.73 o 
   6   8  11       26.64       20.98      5.75 o 
 -11   9  11        2.28        4.95      9.90 o 
 -10   9  11       25.86       32.62      7.99 o 
  -9   9  11        2.56        1.83      5.97 o 
  -8   9  11        4.09        1.15      9.69 o 
  -7   9  11        1.96        8.30     12.58 o 
  -6   9  11       37.05       27.14      7.43 o 
  -5   9  11        0.01        8.66      6.42 o 
  -4   9  11       50.14       72.48      9.92 o 
  -3   9  11        5.19        6.39      6.13 o 
  -2   9  11        2.84        5.28      6.11 o 
  -1   9  11        2.41       10.46      9.69 o 
   0   9  11       29.15       20.03      9.69 o 
   1   9  11        0.32       -5.83      5.93 o 
   2   9  11        6.10       11.96      6.71 o 
   3   9  11       14.81        9.35      6.81 o 
   4   9  11        5.39        6.77      5.00 o 
  -8  10  11        2.70        4.10      6.85 o 
  -7  10  11        0.00        4.54      6.71 o 
  -6  10  11        7.12        2.39      6.52 o 
  -5  10  11        0.03       -2.89      5.83 o 
  -4  10  11       39.63       43.35      8.74 o 
  -3  10  11        5.95       12.51      6.85 o 
  -2  10  11       12.34       10.81      6.81 o 
  -1  10  11       16.84       18.77      8.46 o 
   0  10  11        5.17       -1.38      6.40 o 
 -18   0  12        0.97        6.19     10.31 o 
 -17   0  12        0.94        2.06     10.31 o 
 -16   0  12      116.78      113.04     16.91 o 
 -15   0  12      228.07      237.26     16.71 o 
 -14   0  12      101.78      109.02     11.50 o 
 -13   0  12      101.81       92.31     10.21 o 
 -12   0  12        2.95        5.76      5.68 o 
 -11   0  12        0.23       12.24      5.68 o 
 -10   0  12       31.27       29.64      7.00 o 
  -9   0  12      354.02      361.41     33.62 o 
  -8   0  12       61.57       57.74      7.57 o 
  -7   0  12        0.04       -3.71      4.08 o 
  -6   0  12       70.01       85.43      8.60 o 
  -5   0  12       11.84        5.39      6.60 o 
  -4   0  12        2.60        7.08      6.39 o 
  -3   0  12       84.98      100.20     12.38 o 
  -2   0  12      144.56      186.94     30.94 o 
  -1   0  12       13.56       28.82      6.42 o 
   0   0  12        0.42       -0.23      4.51 o 
   1   0  12      160.81      197.99     15.68 o 
   2   0  12       17.11        0.19      4.81 o 
   3   0  12       75.67       65.77      8.28 o 
   4   0  12        5.29        4.01      5.23 o 
   5   0  12      279.33      288.55     15.02 o 
   6   0  12      150.21      144.48     11.96 o 
   7   0  12       19.92       22.65     11.76 o 
   8   0  12        0.70       -0.63      5.68 o 
   9   0  12       19.43       27.29      8.87 o 
  10   0  12       31.35       41.91      9.03 o 
 -18   1  12        3.59        2.26      5.85 o 
 -17   1  12        1.90       -1.85      5.45 o 
 -16   1  12       16.63       24.29      6.79 o 
 -15   1  12      257.91      287.51     21.98 o 
 -14   1  12       13.59       21.47      6.18 o 
 -13   1  12       27.50       24.67      4.94 o 
 -12   1  12        0.40       -0.72      3.94 o 
 -11   1  12      348.79      336.04     11.37 o 
 -10   1  12        0.07       -1.47      3.63 o 
  -9   1  12      133.90      117.27      7.26 o 
  -8   1  12        6.64        1.76      2.83 o 
  -7   1  12       41.76       48.58      6.16 o 
  -6   1  12       50.92       37.69      4.68 o 
  -5   1  12       11.11       16.29      3.93 o 
  -4   1  12      336.62      317.88     10.25 o 
  -3   1  12        7.60        5.14      3.50 o 
  -2   1  12       93.45       75.06      5.92 o 
  -1   1  12      245.94      237.39      9.02 o 
   0   1  12       29.70       26.13      4.25 o 
   1   1  12       58.70       54.49      6.48 o 
   2   1  12        8.34        5.85      3.53 o 
   3   1  12       47.81       60.49      5.82 o 
   4   1  12       40.69       36.84      4.88 o 
   5   1  12       12.37        5.77      3.98 o 
   6   1  12       26.87       27.86      4.97 o 
   7   1  12        7.13       10.18      4.52 o 
   8   1  12        1.80        2.26      5.16 o 
   9   1  12        0.47       -4.26      5.00 o 
  10   1  12        0.25        1.66      5.30 o 
 -18   2  12       43.42       38.02      7.70 o 
 -17   2  12        7.48       10.36      5.92 o 
 -16   2  12       13.04       14.71      5.95 o 
 -15   2  12        3.61       -2.50      4.91 o 
 -14   2  12        0.07        0.39      4.85 o 
 -13   2  12      121.35      105.46     12.80 o 
 -12   2  12        4.38        7.19      4.99 o 
 -11   2  12      174.24      182.66     13.63 o 
 -10   2  12       34.31       46.91      6.33 o 
  -9   2  12       20.63       15.09      3.70 o 
  -8   2  12        0.81       -0.01      2.82 o 
  -7   2  12      253.26      245.27      8.72 o 
  -6   2  12       15.25       11.82      3.80 o 
  -5   2  12       16.10       14.85      3.84 o 
  -4   2  12        4.91        1.19      3.31 o 
  -3   2  12        0.01       -2.97      3.01 o 
  -2   2  12       53.89       74.78      6.19 o 
  -1   2  12        0.38        0.62      3.11 o 
   0   2  12        1.98       -2.96      2.96 o 
   1   2  12      115.51      124.80     13.93 o 
   2   2  12       99.23       85.79      6.36 o 
   3   2  12        0.84       -2.55      3.18 o 
   4   2  12       52.57       51.04      6.54 o 
   5   2  12       54.53       51.58      6.49 o 
   6   2  12       36.57       48.24      6.67 o 
   7   2  12       12.92       11.96      5.48 o 
   8   2  12        4.49       10.79      5.55 o 
   9   2  12       35.64       37.69      6.91 o 
  10   2  12        6.58        3.82      5.68 o 
 -18   3  12        8.35       11.69      6.41 o 
 -17   3  12       19.89       23.37      6.90 o 
 -16   3  12        0.25       -2.94      5.21 o 
 -15   3  12        5.40       16.06      5.64 o 
 -14   3  12        1.08       -2.63      4.90 o 
 -13   3  12       36.17       33.79      6.24 o 
 -12   3  12       77.90       77.81      9.08 o 
 -11   3  12        0.39       -3.79      4.20 o 
 -10   3  12        3.13        2.73      4.18 o 
  -9   3  12        1.22       10.33      3.57 o 
  -8   3  12       18.76       17.57      3.95 o 
  -7   3  12        0.50       -1.77      3.18 o 
  -6   3  12      167.16      186.91      8.15 o 
  -5   3  12       59.19       68.83      5.63 o 
  -4   3  12        3.06        0.46      3.80 o 
  -3   3  12       52.60       45.49      6.00 o 
  -2   3  12        1.93        4.04      3.87 o 
  -1   3  12        0.12       -3.63      4.88 o 
   0   3  12       55.46       49.01      5.86 o 
   1   3  12        0.39       -0.79      3.64 o 
   2   3  12       67.45       74.28      7.05 o 
   3   3  12       66.40       75.71      7.36 o 
   4   3  12       85.30      112.91      9.07 o 
   5   3  12       21.48       19.12      5.33 o 
   6   3  12        2.51        3.09      4.62 o 
   7   3  12        2.11        2.75      7.16 o 
   8   3  12        0.52       -0.35      4.84 o 
   9   3  12        0.87        4.08      5.37 o 
  10   3  12        0.02        3.36      5.70 o 
 -17   4  12       38.45       40.28      7.73 o 
 -16   4  12       24.91       37.74      7.24 o 
 -15   4  12        0.39        0.38      4.93 o 
 -14   4  12       69.71       73.16      8.15 o 
 -13   4  12       57.60       65.09      7.76 o 
 -12   4  12      174.88      191.76     11.49 o 
 -11   4  12        0.01       -4.25      4.25 o 
 -10   4  12        8.97       21.59      5.39 o 
  -9   4  12       30.66       44.48      5.03 o 
  -8   4  12        4.02        5.48      3.50 o 
  -7   4  12       80.53       95.32      6.31 o 
  -6   4  12        0.40       -1.09      4.76 o 
  -5   4  12      170.95      173.09      8.27 o 
  -4   4  12       92.44       89.43      6.09 o 
  -3   4  12        1.44       -3.02      3.02 o 
  -2   4  12       30.02       19.94      4.70 o 
  -1   4  12       14.98       11.51      4.35 o 
   0   4  12       88.13       78.62     10.46 o 
   1   4  12       17.79       15.68      4.58 o 
   2   4  12       73.16       76.59      8.30 o 
   3   4  12        0.01        1.65      5.35 o 
   4   4  12        0.89        4.93      4.79 o 
   5   4  12      110.31      120.92      9.35 o 
   6   4  12       67.60       78.94      8.39 o 
   7   4  12        1.24       -1.22      4.84 o 
   8   4  12        2.60        1.27      6.51 o 
   9   4  12        0.04        1.91      5.37 o 
 -16   5  12       13.52       18.07      6.77 o 
 -15   5  12       26.30       30.66      6.80 o 
 -14   5  12        0.13       -3.71      4.79 o 
 -13   5  12       13.01       16.63      5.64 o 
 -12   5  12       16.58       13.24      5.40 o 
 -11   5  12        6.06        7.17      5.13 o 
 -10   5  12       99.26      104.35     15.17 o 
  -9   5  12        0.58       -3.36      3.36 o 
  -8   5  12        1.38        1.82      3.59 o 
  -7   5  12        7.73        7.15      3.67 o 
  -6   5  12        0.23        0.81      3.29 o 
  -5   5  12        0.01       -2.14      4.11 o 
  -4   5  12       12.15       10.54      3.76 o 
  -3   5  12       20.00       14.31      3.93 o 
  -2   5  12        0.00        2.28      3.38 o 
  -1   5  12       68.65       67.20      5.87 o 
   0   5  12        0.91        0.76      3.59 o 
   1   5  12        8.81        8.84      4.81 o 
   2   5  12       39.72       42.45      6.13 o 
   3   5  12       32.09       35.15      6.22 o 
   4   5  12        6.86       -0.74      4.97 o 
   5   5  12       24.06       14.78      5.43 o 
   6   5  12       31.19       37.41      8.30 o 
   7   5  12       30.74       31.44      6.53 o 
   8   5  12        9.19       10.60      5.70 o 
 -15   6  12        8.20        6.65      5.95 o 
 -14   6  12        0.08        1.35      5.12 o 
 -13   6  12       15.17       13.24      5.77 o 
 -12   6  12        0.28        0.75      4.79 o 
 -11   6  12        8.63        5.55      5.03 o 
 -10   6  12       65.19       57.85      6.52 o 
  -9   6  12        4.45        5.53      3.86 o 
  -8   6  12        9.94        1.56      3.69 o 
  -7   6  12       28.42       26.22      4.65 o 
  -6   6  12        0.87        1.65      3.71 o 
  -5   6  12        9.10       11.17      4.47 o 
  -4   6  12        1.12       -3.63      3.63 o 
  -3   6  12        0.09       -2.98      3.37 o 
  -2   6  12       28.48       26.05      4.63 o 
  -1   6  12       45.57       50.53      5.95 o 
   0   6  12        1.38       -1.99      3.72 o 
   1   6  12       69.18       69.75      6.35 o 
   2   6  12      184.45      188.60      9.77 o 
   3   6  12       21.16       24.53      5.15 o 
   4   6  12        5.04        0.43      4.11 o 
   5   6  12       36.42       29.46      6.97 o 
   6   6  12        5.38       12.22      5.34 o 
   7   6  12        0.73        3.83      5.13 o 
 -14   7  12        3.12        0.76      5.33 o 
 -13   7  12        0.51       -3.27      6.41 o 
 -12   7  12        6.64       10.29      5.38 o 
 -11   7  12        0.10        5.30      5.13 o 
 -10   7  12       37.95       53.09      5.83 o 
  -9   7  12        0.23       -3.84      4.09 o 
  -8   7  12        5.96        2.22      3.91 o 
  -7   7  12        2.89        0.43      4.17 o 
  -6   7  12       64.83       77.80      6.34 o 
  -5   7  12        0.40       -1.04      3.67 o 
  -4   7  12        3.51        0.41      3.68 o 
  -3   7  12        0.02       -0.99      3.70 o 
  -2   7  12       12.52       12.38      4.21 o 
  -1   7  12       14.67       18.31      5.48 o 
   0   7  12       18.63       15.43      4.27 o 
   1   7  12        2.66        1.89      3.89 o 
   2   7  12       44.83       44.73      5.69 o 
   3   7  12       16.20       16.70      4.54 o 
   4   7  12        3.27        2.28      4.66 o 
   5   7  12        1.85        1.24      4.53 o 
   6   7  12       11.32       15.61      5.64 o 
 -12   8  12        0.28        5.81      6.34 o 
 -11   8  12       10.36       15.93      9.49 o 
 -10   8  12        7.06        3.05      4.62 o 
  -9   8  12        6.46        5.67      4.64 o 
  -8   8  12       75.73       94.39      7.73 o 
  -7   8  12        7.59        8.31      4.66 o 
  -6   8  12       11.75       21.02      8.76 o 
  -5   8  12        2.07        3.84      6.35 o 
  -4   8  12       17.28       15.84      4.76 o 
  -3   8  12        9.62        7.86      6.51 o 
  -2   8  12       42.94       52.93      6.21 o 
  -1   8  12       32.83       40.77      5.80 o 
   0   8  12        0.61       -2.46      4.30 o 
   1   8  12       13.90       14.16      4.90 o 
   2   8  12        1.16       -4.10      4.10 o 
   3   8  12        1.63       -2.99      6.05 o 
   4   8  12        9.24        1.39      5.38 o 
  -9   9  12        0.02        1.12      6.56 o 
  -8   9  12        0.03        6.75      6.40 o 
  -7   9  12        7.04       14.85      7.29 o 
  -6   9  12       22.50       20.12      7.43 o 
  -5   9  12        2.64        0.56      6.56 o 
  -4   9  12        1.10       -4.13      5.81 o 
  -3   9  12        1.47       -5.97      5.97 o 
  -2   9  12        1.68       -1.86      5.83 o 
  -1   9  12       13.82        7.10      6.63 o 
   0   9  12        0.07       -5.83      5.83 o 
   1   9  12       11.21       12.21      6.98 o 
 -17   1  13       73.81       63.58     10.49 o 
 -16   1  13       27.21       23.72      8.80 o 
 -15   1  13       22.30       30.47      6.95 o 
 -14   1  13      103.11       97.45      9.28 o 
 -13   1  13       22.62       14.11      5.75 o 
 -12   1  13       71.54       80.92      8.25 o 
 -11   1  13       20.43       18.35      5.39 o 
 -10   1  13      129.02      130.47      9.43 o 
  -9   1  13        6.03        6.24      3.90 o 
  -8   1  13        0.11       -1.06      3.64 o 
  -7   1  13       11.30        8.31      4.12 o 
  -6   1  13      101.19      121.63      7.57 o 
  -5   1  13        7.58       10.13      3.94 o 
  -4   1  13       47.08       50.30      5.89 o 
  -3   1  13       69.04       82.02      6.29 o 
  -2   1  13        2.59        9.38      3.81 o 
  -1   1  13       42.40       36.17      5.78 o 
   0   1  13       83.54       61.67      5.76 o 
   1   1  13       94.25       92.37      7.02 o 
   2   1  13        6.71        1.54      3.80 o 
   3   1  13        0.49       -0.23      3.86 o 
   4   1  13       16.88       19.87      7.98 o 
   5   1  13        6.45       11.73      5.37 o 
   6   1  13        8.35        5.20      5.07 o 
   7   1  13        3.05       -4.60      4.60 o 
   8   1  13        0.45       -3.03      5.24 o 
   9   1  13       15.58       18.58      6.42 o 
 -17   2  13       19.64       18.92      6.67 o 
 -16   2  13        0.09        2.02      5.61 o 
 -15   2  13        4.90        2.01      5.79 o 
 -14   2  13       97.26       96.25      9.26 o 
 -13   2  13      178.20      198.35     20.42 o 
 -12   2  13       36.99       44.29      7.04 o 
 -11   2  13       14.77       17.78      6.12 o 
 -10   2  13        1.15       -1.63      4.68 o 
  -9   2  13      293.75      286.88     18.61 o 
  -8   2  13      100.02      113.92      7.07 o 
  -7   2  13      115.91       77.85      5.98 o 
  -6   2  13       35.82       24.06      5.13 o 
  -5   2  13       63.46       52.70      6.64 o 
  -4   2  13        0.86        3.27      3.99 o 
  -3   2  13        0.55        0.47      3.93 o 
  -2   2  13       46.27       60.60      6.73 o 
  -1   2  13       18.18       15.31      4.79 o 
   0   2  13        0.25        5.15      4.23 o 
   1   2  13        7.30       -0.63      4.81 o 
   2   2  13        0.28        3.90      4.77 o 
   3   2  13        2.03        4.60      4.79 o 
   4   2  13        0.58        3.16      4.77 o 
   5   2  13       10.64        9.62      7.16 o 
   6   2  13        1.13        4.46      5.06 o 
   7   2  13        0.27        0.62      5.06 o 
   8   2  13        3.39       -3.95      5.21 o 
 -17   3  13        1.53       16.16      7.21 o 
 -16   3  13       38.88       45.69      9.07 o 
 -15   3  13        2.03       -1.06      5.33 o 
 -14   3  13      100.93      121.07     10.00 o 
 -13   3  13       10.27       16.50      6.01 o 
 -12   3  13        0.00       -4.60      4.60 o 
 -11   3  13        3.34        3.75      5.04 o 
 -10   3  13       88.25       97.92      8.86 o 
  -9   3  13       55.87       48.44      6.55 o 
  -8   3  13       12.07        3.09      3.73 o 
  -7   3  13        0.20       -0.51      3.31 o 
  -6   3  13       10.36        7.77      3.73 o 
  -5   3  13        1.47        0.04      3.31 o 
  -4   3  13        5.82       -2.71      3.64 o 
  -3   3  13        5.08        2.90      4.06 o 
  -2   3  13       43.22       42.45      6.18 o 
  -1   3  13        0.01       -1.94      3.88 o 
   0   3  13       70.96       73.14      7.56 o 
   1   3  13      178.36      201.93     26.61 o 
   2   3  13       16.45       23.94      5.94 o 
   3   3  13       10.16       11.49      5.12 o 
   4   3  13       16.33        9.90      5.23 o 
   5   3  13        0.19        4.20      5.72 o 
   6   3  13       43.36       50.31      7.28 o 
   7   3  13        2.39        6.74      5.16 o 
   8   3  13        7.07        6.91      5.68 o 
 -16   4  13        1.64        6.80      6.12 o 
 -15   4  13        0.83        3.32      5.58 o 
 -14   4  13        1.04        9.78      5.84 o 
 -13   4  13       32.71       44.50      8.74 o 
 -12   4  13        3.67        2.52      5.23 o 
 -11   4  13       10.58        9.04      5.30 o 
 -10   4  13        2.89        8.51      5.04 o 
  -9   4  13        0.63       -2.23      4.41 o 
  -8   4  13       36.04       24.91      4.79 o 
  -7   4  13        0.34       -3.40      3.40 o 
  -6   4  13       31.83       47.89      5.43 o 
  -5   4  13        3.56        7.19      3.82 o 
  -4   4  13       22.35       10.21      4.09 o 
  -3   4  13       12.09        7.42      4.13 o 
  -2   4  13       28.55       33.78      5.99 o 
  -1   4  13        3.49        8.53      4.54 o 
   0   4  13        0.02       -0.85      6.22 o 
   1   4  13        6.90        8.09      5.87 o 
   2   4  13        7.72        9.44      5.04 o 
   3   4  13        0.05       -3.52      5.59 o 
   4   4  13       12.73       21.40      5.79 o 
   5   4  13        0.00        1.02      4.65 o 
   6   4  13        8.92       12.13      5.69 o 
   7   4  13        0.06        1.51      5.12 o 
 -15   5  13       22.35       33.57      7.21 o 
 -14   5  13        0.09       -4.78      5.14 o 
 -13   5  13        1.96        7.24      5.46 o 
 -12   5  13        3.36       -1.26      4.97 o 
 -11   5  13      134.59      160.51     18.39 o 
 -10   5  13       66.77       57.21      7.44 o 
  -9   5  13      127.64      141.15     10.06 o 
  -8   5  13        9.57       12.71      5.48 o 
  -7   5  13        6.01        1.49      3.92 o 
  -6   5  13        3.65        3.49      4.09 o 
  -5   5  13      173.56      181.40      9.06 o 
  -4   5  13        4.83        3.74      4.15 o 
  -3   5  13       77.04       83.44      6.64 o 
  -2   5  13        6.30        3.69      4.06 o 
  -1   5  13       14.39        9.71      4.40 o 
   0   5  13       59.94       72.08      6.52 o 
   1   5  13       25.93       13.71      5.21 o 
   2   5  13        0.96        3.01      4.79 o 
   3   5  13        0.81       -5.45      5.45 o 
   4   5  13        0.23       -4.36      4.36 o 
   5   5  13        5.99       -0.12      8.00 o 
   6   5  13        1.87        0.86      5.13 o 
 -14   6  13        4.07        3.90      5.78 o 
 -13   6  13       26.81       34.23      6.89 o 
 -12   6  13        0.54       -1.87      8.12 o 
 -11   6  13        6.05        3.42      5.28 o 
  -9   6  13        0.46        4.19      4.29 o 
  -8   6  13        4.47        1.25      3.93 o 
  -7   6  13        1.80        2.60      3.99 o 
  -6   6  13       16.71       13.83      5.24 o 
  -5   6  13        1.91        3.44      4.09 o 
  -4   6  13       36.50       53.23      6.92 o 
  -3   6  13       29.53       37.89      5.34 o 
  -2   6  13       29.43       41.04      5.53 o 
  -1   6  13       52.12       51.42      5.85 o 
   0   6  13       42.80       39.45      5.49 o 
   1   6  13        6.87        6.72      4.27 o 
   2   6  13        0.32        5.55      4.22 o 
   3   6  13       10.06       17.17      4.83 o 
   4   6  13        4.25        2.47      4.20 o 
   5   6  13       10.16       14.00      4.99 o 
 -12   7  13       54.74       54.19      7.73 o 
 -11   7  13        1.70       -0.08      5.28 o 
 -10   7  13        8.60       12.68      5.74 o 
  -9   7  13       43.95       42.27      5.71 o 
  -8   7  13        0.38        1.11      4.22 o 
  -7   7  13        0.02        3.82      4.26 o 
  -6   7  13       14.20       12.43      4.53 o 
  -5   7  13        0.43        2.70      4.05 o 
  -4   7  13       27.59       35.10      5.48 o 
  -3   7  13        9.98        3.25      4.12 o 
  -2   7  13       17.45       17.39      4.60 o 
  -1   7  13        0.06        4.72      4.07 o 
   0   7  13       23.34       23.78      5.18 o 
   1   7  13        0.12       -3.83      3.83 o 
   2   7  13        7.72        5.56      4.51 o 
   3   7  13        0.66        4.34      4.95 o 
  -9   8  13       10.84       -3.30      9.90 o 
  -8   8  13       15.10       11.70      7.40 o 
  -7   8  13       24.34       30.22      8.15 o 
  -6   8  13       40.55       47.66      8.74 o 
  -5   8  13        0.06        0.00      6.42 o 
  -4   8  13       16.13       10.47      4.79 o 
  -3   8  13       19.15       18.89      5.20 o 
  -2   8  13        0.02       -0.87      4.56 o 
  -1   8  13       15.50       17.18      5.39 o 
   0   8  13        2.30        9.57      6.15 o 
   1   8  13        1.97        3.91      4.82 o 
 -16   0  14       49.57       76.32     16.09 o 
 -15   0  14       34.68       42.49     13.61 o 
 -14   0  14      254.98      247.11     24.34 o 
 -13   0  14       58.03       89.93     16.09 o 
 -12   0  14       74.09       81.68     14.85 o 
 -11   0  14        1.17       -4.54      7.43 o 
 -10   0  14      132.02      151.31     24.13 o 
  -9   0  14       73.60       76.28      9.91 o 
  -8   0  14      309.16      314.34     50.74 o 
  -7   0  14       27.01       42.07      7.73 o 
  -6   0  14       13.22       18.67      6.69 o 
  -5   0  14      146.30      155.03     12.25 o 
  -4   0  14       12.08       13.41      6.13 o 
  -3   0  14        0.43       -4.64      4.64 o 
  -2   0  14       26.72       18.56      6.42 o 
  -1   0  14        1.48       -1.75      6.81 o 
   0   0  14      154.11      155.85     14.85 o 
   1   0  14       35.43       38.62      7.73 o 
   2   0  14       11.45       16.71      6.81 o 
   3   0  14        0.05        3.50      5.97 o 
   4   0  14       14.95        8.38      6.98 o 
   5   0  14        7.52        2.89      9.49 o 
   6   0  14        0.58        2.06     10.31 o 
   7   0  14        9.10       10.31     10.73 o 
 -16   1  14        1.54        9.66     10.93 o 
 -15   1  14        3.69        5.41      7.28 o 
 -14   1  14        4.36        7.10      7.14 o 
 -13   1  14       19.02       16.14      5.98 o 
 -12   1  14       73.30       93.94      8.99 o 
 -11   1  14        7.85       10.01      5.39 o 
 -10   1  14        0.02        2.47      4.67 o 
  -9   1  14        1.50        1.89      7.06 o 
  -8   1  14       84.60       75.94      7.98 o 
  -7   1  14       37.62       23.58      5.78 o 
  -6   1  14       93.75       89.38      9.56 o 
  -5   1  14      109.30      103.40      8.57 o 
  -4   1  14        6.46        3.54      6.65 o 
  -3   1  14        2.34        0.44      4.37 o 
  -2   1  14        7.81        6.64      4.66 o 
  -1   1  14       16.28       14.00      6.02 o 
   0   1  14       23.45       22.02      5.87 o 
   1   1  14        4.31        6.28      4.89 o 
   2   1  14       19.22       19.05      5.61 o 
   3   1  14       23.11       28.87      7.78 o 
   4   1  14        0.01        7.30      5.32 o 
   5   1  14        3.45        8.36      5.79 o 
   6   1  14        1.64        6.54      7.31 o 
   7   1  14        1.08        4.01      5.75 o 
 -16   2  14        0.59       -3.91      5.51 o 
 -15   2  14       12.50       11.03      6.18 o 
 -14   2  14        3.74        2.15      5.75 o 
 -13   2  14       29.36       33.00      7.19 o 
 -12   2  14        9.57        3.05      5.44 o 
 -11   2  14       12.58        8.74      5.68 o 
 -10   2  14        0.97       -1.75      4.84 o 
  -9   2  14        0.22       -4.23      4.23 o 
  -8   2  14        7.08       -3.04      5.38 o 
  -7   2  14       16.03        5.25      4.23 o 
  -6   2  14        7.17       13.70      5.75 o 
  -5   2  14      126.34      136.18     10.08 o 
  -4   2  14       62.26       58.80      7.52 o 
  -3   2  14      201.92      214.43     14.18 o 
  -2   2  14        0.18        6.56      5.09 o 
  -1   2  14       87.67       70.65      7.94 o 
   0   2  14       20.33       43.06      6.83 o 
   1   2  14        4.37        0.80      4.73 o 
   2   2  14       10.36       16.44      5.58 o 
   3   2  14       13.51       14.68      5.64 o 
   4   2  14        4.88        3.00      5.08 o 
   5   2  14       31.36       32.63      6.63 o 
   6   2  14        0.99        4.24      5.47 o 
 -15   3  14        4.70        5.65      7.03 o 
 -14   3  14        9.01        9.20      6.10 o 
 -13   3  14       52.86       52.84      7.89 o 
 -12   3  14       45.89       52.30      7.61 o 
 -11   3  14      123.95      134.27     10.68 o 
 -10   3  14       59.25       52.79      7.60 o 
  -9   3  14        2.25        2.56      5.66 o 
  -8   3  14        4.01       -3.60      4.60 o 
  -7   3  14       42.94       44.30      5.58 o 
  -6   3  14       38.96       34.90      5.66 o 
  -5   3  14        7.89        5.01      4.26 o 
  -4   3  14        1.72       -0.28      5.67 o 
  -3   3  14       70.60       55.34      7.40 o 
  -2   3  14       61.33       70.06      7.99 o 
  -1   3  14        6.04       10.73      5.28 o 
   0   3  14        8.82        6.56      5.30 o 
   1   3  14       24.94       24.07      5.77 o 
   2   3  14        4.82        1.72      6.30 o 
   3   3  14        0.02       -4.53      4.53 o 
   4   3  14        4.26       13.58      5.68 o 
   5   3  14       26.74       41.43      9.97 o 
   6   3  14        0.55       11.56      5.75 o 
 -14   4  14       21.24       10.61      6.23 o 
 -13   4  14       27.39       32.99      7.22 o 
 -12   4  14        0.26       -4.89      4.89 o 
 -11   4  14       12.58       12.46      5.92 o 
 -10   4  14       41.11       37.35      8.80 o 
  -9   4  14      128.14      110.58      9.45 o 
  -8   4  14        5.28        6.24      5.09 o 
  -7   4  14       21.58       28.17      5.18 o 
  -6   4  14       40.93       53.82      6.67 o 
  -5   4  14        0.04        5.64      4.41 o 
  -4   4  14      194.13      199.47      9.85 o 
  -3   4  14       56.74       57.45      6.30 o 
  -2   4  14       22.26       18.13      5.68 o 
  -1   4  14        1.06       -2.87      4.31 o 
   0   4  14       21.15       25.49      6.09 o 
   1   4  14        2.34        7.06      4.89 o 
   2   4  14        8.22        9.47     12.58 o 
   3   4  14        0.07        1.72      5.39 o 
   4   4  14       24.59       27.02      6.41 o 
   5   4  14       20.20       29.57      6.75 o 
 -13   5  14        3.17        1.93      5.58 o 
 -12   5  14       28.26       29.61      6.72 o 
 -11   5  14       19.55       20.88      6.25 o 
 -10   5  14        3.10       11.08      8.47 o 
  -9   5  14        7.07       19.65      5.88 o 
  -8   5  14        0.47        4.19      4.89 o 
  -7   5  14        9.22       10.07      4.44 o 
  -6   5  14        0.96       -0.16      4.01 o 
  -5   5  14        0.47        0.57      4.05 o 
  -4   5  14       57.66       57.79      6.19 o 
  -3   5  14        6.76        3.29      4.23 o 
  -2   5  14       20.60       22.58      4.82 o 
  -1   5  14        0.00       -1.48      4.05 o 
   0   5  14        2.95        2.18      4.42 o 
   1   5  14        4.58        2.27      4.89 o 
   2   5  14       45.56       66.31      8.01 o 
   3   5  14        0.49        1.46      5.27 o 
   4   5  14        4.57       -4.92      4.92 o 
 -12   6  14        0.18        3.15      5.56 o 
 -11   6  14       20.25       17.53      7.44 o 
 -10   6  14        4.52        4.09      5.59 o 
  -9   6  14       22.37       23.06      6.19 o 
  -8   6  14        0.74        1.95      4.35 o 
  -7   6  14        3.29       -4.12      4.12 o 
  -6   6  14        1.41        0.07      5.06 o 
  -5   6  14        3.47        4.73      4.40 o 
  -4   6  14       62.43       64.86      8.60 o 
  -3   6  14        2.57       -4.17      4.17 o 
  -2   6  14        1.67       -0.63      4.26 o 
  -1   6  14       12.43       11.03      4.79 o 
   0   6  14        2.34        2.95      4.46 o 
   1   6  14        0.07       -4.35      4.35 o 
   2   6  14       18.80       31.16      5.79 o 
  -9   7  14        0.06       -2.03      5.19 o 
  -8   7  14        4.69        2.80      4.73 o 
  -7   7  14      112.78      132.59      8.72 o 
  -6   7  14        0.00       -2.04      4.31 o 
  -5   7  14       61.27       81.49      7.24 o 
  -4   7  14        0.32       -1.49      5.95 o 
  -3   7  14        0.44        6.93      4.79 o 
  -2   7  14        7.99       13.21      5.01 o 
  -1   7  14       53.02       72.65      7.11 o 
   0   7  14        4.46        4.85      6.61 o 
 -14   1  15       15.91       29.65     10.11 o 
 -13   1  15        5.19        1.41      6.93 o 
 -12   1  15       41.21       39.25      9.03 o 
 -11   1  15       18.59        6.21      8.04 o 
 -10   1  15        6.17        5.96      5.52 o 
  -9   1  15       33.55       23.94      6.61 o 
  -8   1  15        2.81        5.96      5.55 o 
  -7   1  15       50.61       52.07      7.66 o 
  -6   1  15        3.37       -5.10      5.10 o 
  -5   1  15       55.58       68.41      8.05 o 
  -4   1  15        2.01       -1.60      5.63 o 
  -3   1  15       79.13      106.47      9.34 o 
  -2   1  15       10.70       18.59      6.02 o 
  -1   1  15        3.10        6.25      5.45 o 
   0   1  15       23.40       29.37      7.99 o 
   1   1  15        2.60        2.41      5.23 o 
   2   1  15       13.67        9.35      5.72 o 
   3   1  15        5.88        5.98      5.87 o 
   4   1  15       69.57       73.66     11.04 o 
 -14   2  15        5.79       -3.48      6.81 o 
 -13   2  15       11.24        9.77      6.26 o 
 -12   2  15        0.71       -3.21      5.39 o 
 -11   2  15       51.36       42.05      7.51 o 
 -10   2  15       56.79       57.23     11.64 o 
  -9   2  15       26.11       32.54      6.61 o 
  -8   2  15       25.59       22.71      6.19 o 
  -7   2  15        1.35        1.60      5.20 o 
  -6   2  15       55.44       54.90      7.46 o 
  -5   2  15        2.62       -2.21      5.13 o 
  -4   2  15        6.65        9.28      5.63 o 
  -3   2  15        0.80        3.29      6.22 o 
  -2   2  15       25.99       22.50      6.19 o 
  -1   2  15        4.56        1.69      5.12 o 
   0   2  15       33.07       40.22      7.12 o 
   1   2  15       66.45       83.08      8.75 o 
   2   2  15        4.86        5.35      5.74 o 
   3   2  15        0.08       -1.80      5.44 o 
   4   2  15        4.87       14.10      6.12 o 
 -13   3  15        8.62        2.54      5.75 o 
 -12   3  15        8.80       11.18      6.00 o 
 -11   3  15       37.91       64.48      8.33 o 
 -10   3  15        4.24       10.18      5.84 o 
  -9   3  15       55.16       66.08      8.18 o 
  -8   3  15       38.69       33.60      6.75 o 
  -7   3  15       31.09       34.45      8.80 o 
  -6   3  15        5.94       12.40      4.68 o 
  -5   3  15       27.37       22.82      6.25 o 
  -4   3  15        4.82        1.90      5.06 o 
  -3   3  15        2.58       -4.65      4.65 o 
  -2   3  15        2.60        0.75      4.90 o 
  -1   3  15       12.31        4.92      5.39 o 
   0   3  15       13.77       13.52      6.98 o 
   1   3  15       22.13       25.46      7.94 o 
   2   3  15        1.06        6.57      5.61 o 
   3   3  15       13.86       18.42      6.26 o 
 -12   4  15        0.42        1.56      5.99 o 
 -11   4  15       18.11       25.29      8.00 o 
 -10   4  15        0.43        6.87      5.56 o 
  -9   4  15        9.25        6.64      5.70 o 
  -8   4  15       41.96       45.45      7.46 o 
  -7   4  15        0.05       -0.99      5.31 o 
  -6   4  15        1.47        4.64      4.41 o 
  -5   4  15        5.29       24.47      9.35 o 
  -4   4  15       14.93       22.97      5.10 o 
  -3   4  15        3.21        5.93      4.60 o 
  -2   4  15       43.94       46.73      7.33 o 
  -1   4  15        0.38        2.68      5.27 o 
   0   4  15        0.44        1.96      6.54 o 
   1   4  15        6.00        7.56      5.82 o 
   2   4  15        0.13       -0.45      5.61 o 
 -10   5  15        2.81        6.22      5.99 o 
  -9   5  15        3.80       -2.18      5.13 o 
  -8   5  15       43.10       49.00      7.57 o 
  -7   5  15        2.39       -5.10      5.10 o 
  -6   5  15       11.50       17.29      5.09 o 
  -5   5  15       23.59       27.99      5.70 o 
  -4   5  15        0.56       -4.24      4.48 o 
  -3   5  15        6.14        7.76      4.94 o 
  -2   5  15       42.92       56.70      6.90 o 
  -1   5  15        0.02        0.03      4.76 o 
   0   5  15        7.62       10.19      5.16 o 
  -7   6  15        0.21       -3.13      5.31 o 
  -6   6  15        0.17       -1.38      4.63 o 
  -5   6  15       32.56       21.18      5.55 o 
  -4   6  15        0.10        2.53      4.94 o 
  -3   6  15        2.77        0.65      4.69 o 
 -11   0  16       75.23       98.18     16.91 o 
 -10   0  16       11.87       -1.65      9.90 o 
  -9   0  16       36.28       56.93     14.85 o 
  -8   0  16       20.43       23.51     11.55 o 
  -7   0  16        9.73       24.34     11.55 o 
  -6   0  16        3.15       18.15     11.14 o 
  -5   0  16        7.91       21.04     11.14 o 
  -4   0  16        1.41        0.41      9.49 o 
  -3   0  16       14.70       20.63     10.73 o 
  -2   0  16        4.02        2.48      8.25 o 
  -1   0  16        0.20        6.60      9.49 o 
   0   0  16        3.02       -7.84      7.84 o 
   1   0  16       26.93       20.21     11.55 o 
 -11   1  16       15.06       18.24      8.02 o 
 -10   1  16        7.73        8.61     12.99 o 
  -9   1  16       36.23       66.30     10.33 o 
  -8   1  16       34.36       45.45     24.75 o 
  -7   1  16       95.06      140.30     13.56 o 
  -6   1  16       10.43       26.95      8.31 o 
  -5   1  16        0.00        6.56      7.63 o 
  -4   1  16        1.00       -2.61      6.11 o 
  -3   1  16        1.65       -4.42      6.81 o 
  -2   1  16        8.09        6.06      6.40 o 
  -1   1  16        0.20       -3.48      5.94 o 
   0   1  16       25.97       29.50      8.75 o 
   1   1  16        2.20       12.98      7.52 o 
 -11   2  16        1.53        2.27      7.43 o 
 -10   2  16        0.22        2.94      5.88 o 
  -9   2  16       41.74       41.34      7.73 o 
  -8   2  16        0.02       -1.45      5.50 o 
  -7   2  16        8.80        2.87      5.68 o 
  -6   2  16        2.35        5.74      5.92 o 
  -5   2  16        7.20        6.31      5.99 o 
  -4   2  16        1.84        2.60      5.81 o 
  -3   2  16       17.40       21.06      6.66 o 
  -2   2  16       25.77       33.52      7.21 o 
  -1   2  16       11.11        9.96      5.92 o 
   0   2  16       18.96       15.42      6.61 o 
 -10   3  16        0.25        2.83      5.82 o 
  -9   3  16        4.35       -0.11      5.76 o 
  -8   3  16        3.31        1.54      6.64 o 
  -7   3  16        0.47        7.13      6.01 o 
  -6   3  16       11.69        6.57      6.04 o 
  -5   3  16        0.11       -2.66      4.62 o 
  -4   3  16        1.11        0.77      5.44 o 
  -3   3  16        2.08       -1.22      5.27 o 
  -2   3  16        0.81        4.40      6.03 o 
  -1   3  16        1.27       -2.23      5.65 o 
  -7   4  16        0.01       -4.85      5.45 o 
  -6   4  16       19.19       14.23     11.52 o 
  -5   4  16        1.43        1.43      4.86 o 
  -4   4  16       12.30       10.26      5.31 o 
  -3   4  16        8.35       11.67      5.29 o 
                                                 
